# Supplementary material for: Neutrophil degranulation, NETosis and platelet degranulation pathway genes are co-induced in whole blood up to six months before tuberculosis diagnosis
Source: PLoS One. 2022 Dec 1;17(12):e0278295. doi: 10.1371/journal.pone.0278295 (PMC9714760; doi:10.1371/journal.pone.0278295)
Supplement: S2 Table — The statistical metrics presented for each comparison include: log2 fold change (log2FC), average log2 counts per million (logCPM), quasi-likelihood F-statistic (F), p-value (PValue) and false discovery rate (FDR). The non-TB time zero baseline group from the GC6 study were the control group for all comparisons prior to TB diagnosis (i.e., 24, 18, 12 and 6 months before diagnosis) while the Catalysis study healthy controls served as the baseline for the TB comparison. (XLSX) [file pone.0278295.s002.xlsx]

## Sheet: Differential Expression Results
						TB (Catalysis; 9,205 DE genes)						Six months before (5,131 DE genes)						Twelve months before (742 DE genes)						Eighteen months before (278 DE genes )						Twentyfour months before (5 DE genes )						TB high PET-score vs control (9,211 DE genes)						TB low PET-score vs control (8,496 DE genes)						TB high PET-score vs TB low PET-score (2,144 DE genes )
Entrez Gene ID	Ensemble Gene ID	Gene Symbol	Gene Name	Gene Type		log2FC	logCPM	F	PValue	FDR		log2FC	logCPM	F	PValue	FDR		log2FC	logCPM	F	PValue	FDR		log2FC	logCPM	F	PValue	FDR		log2FC	logCPM	F	PValue	FDR		log2FC	logCPM	F	PValue	FDR		log2FC	logCPM	F	PValue	FDR		log2FC	logCPM
50636	ENSG00000146205	ANO7	anoctamin 7	protein coding		5.07375	1.02399	19.4677	2.37129e-05	9.60495e-05		-1.45617	-1.33154	15.9295	7.86881e-05	0.000901404		-1.84446	-1.33154	8.89385	0.00304281	0.0570193		-1.60341	-1.33154	7.99481	0.00493543	0.119395		-1.30143	-1.33154	3.57137	0.0595326	0.873721		8.39895	1.04197	40.4363	4.8089e-09	6.05791e-08		4.01444	1.04197	11.636	0.000906805	0.00270637		4.38451	1.04197
54757	ENSG00000108950	FAM20A	FAM20A, golgi associated secretory pathway pseudokinase	protein coding		4.73163	3.955	107.931	4.28939e-18	2.25865e-14		1.8334	1.11882	73.7764	2.18453e-16	1.81626e-13		1.79694	1.11882	33.2184	1.68648e-08	2.66414e-05		0.635799	1.11882	3.5142	0.0615997	0.297421		0.75891	1.11882	3.1379	0.0772807	0.873721		5.54175	3.95187	130.682	2.13477e-20	1.1241e-16		4.47602	3.95187	107.695	5.51842e-18	8.71745e-14		1.06572	3.95187
196410	ENSG00000170439	METTL7B	methyltransferase like 7B	protein coding		4.56252	1.80331	65.2644	8.49198e-13	8.82551e-11		2.21981	-1.07139	125.805	1.83044e-25	2.89155e-21		0.721122	-1.07139	4.64057	0.0318426	0.207313		0.693441	-1.07139	4.88467	0.0276821	0.229797		0.798749	-1.07139	3.94358	0.0477572	0.873721		5.46965	1.8205	86.385	1.66956e-15	3.91181e-13		4.23232	1.8205	64.2774	1.28076e-12	2.48113e-10		1.23732	1.8205
714	ENSG00000159189	C1QC	complement C1q C chain	protein coding		3.79417	4.11868	54.972	2.54088e-11	1.04255e-09		2.28653	1.83505	112.283	3.35409e-23	1.32461e-19		1.71162	1.83505	25.9243	5.56057e-07	0.000292801		1.68032	1.83505	28.8847	1.33174e-07	8.41497e-05		0.940539	1.83505	4.97414	0.026303	0.873721		4.82208	4.12914	77.2741	2.33745e-14	2.75557e-12		3.42913	4.12914	52.407	6.57371e-11	4.34498e-09		1.39295	4.12914
57126	ENSG00000204936	CD177	CD177 molecule	protein coding		3.76278	6.97271	23.2572	4.51659e-06	2.26503e-05		2.23672	4.43578	46.5569	3.45427e-11	5.29778e-09		0.620028	4.43578	1.27075	0.260327	0.578556		-0.609039	4.43578	1.12237	0.290071	0.559912		-0.246908	4.43578	0.117053	0.73244	0.958312		4.42621	6.98465	26.6285	1.10806e-06	6.4047e-06		3.48799	6.98465	20.5091	1.5173e-05	8.1499e-05		0.938215	6.98465
713	ENSG00000173369	C1QB	complement C1q B chain	protein coding		3.49101	5.36185	63.7169	1.39676e-12	1.23959e-10		2.13303	3.67507	117.299	4.77394e-24	2.5138e-20		1.29966	3.67507	17.3199	3.89713e-05	0.00442899		1.32922	3.67507	21.4587	4.94932e-06	0.00149111		0.448352	3.67507	1.2693	0.260597	0.882954		4.41964	5.37348	88.6519	8.82904e-16	2.79156e-13		3.1684	5.37348	61.455	3.18298e-12	5.07894e-10		1.25125	5.37348
80380	ENSG00000197646	PDCD1LG2	programmed cell death 1 ligand 2	protein coding		3.27499	3.41931	58.361	8.10417e-12	4.5078e-10		1.44672	1.11748	61.5735	4.23161e-14	1.48548e-11		1.73076	1.11748	34.9784	7.34679e-09	1.45072e-05		0.0403462	1.11748	0.0179144	0.893595	0.956303		-0.00747279	1.11748	0.000378473	0.984489	0.998009		4.01625	3.41973	69.6865	2.33363e-13	1.74712e-11		3.08437	3.41973	55.4352	2.34059e-11	2.10247e-09		0.931884	3.41973
9509	ENSG00000087116	ADAMTS2	ADAM metallopeptidase with thrombospondin type 1 motif 2	protein coding		3.15275	1.19719	16.2559	0.000101509	0.000343004		0.806493	-1.85639	8.76904	0.00325314	0.0151727		-0.845371	-1.85639	2.7239	0.0996696	0.370815		-0.177241	-1.85639	0.170754	0.679672	0.844501		1.59671	-1.85639	12.3877	0.000483722	0.352426		3.75685	1.21746	19.2584	2.63875e-05	0.000102444		2.89438	1.21746	13.8387	0.000315952	0.00109332		0.862473	1.21746
257177	ENSG00000188931	CFAP126	cilia and flagella associated protein 126	protein coding		3.08511	-1.67569	38.9208	8.07794e-09	1.05094e-07		2.07652	-2.92851	41.5524	3.42728e-10	3.89502e-08		1.47546	-2.92851	9.00131	0.00287285	0.0554797		-0.931748	-2.92851	2.09531	0.148563	0.420963		-1.52392	-2.92851	3.05962	0.0810548	0.873721		4.24738	-1.67421	66.6433	5.92925e-13	3.54789e-11		2.69634	-1.67421	33.9084	5.81523e-08	7.93292e-07		1.55104	-1.67421
26102	ENSG00000262075	DKFZP434A062	uncharacterized LOC26102	lincRNA		3.02128	-3.66186	18.3097	3.97485e-05	0.00015083		-1.35618	-3.92584	7.29104	0.00723558	0.0274192		-1.28585	-3.92584	2.04264	0.153754	0.450963		-1.75833	-3.92584	4.81218	0.0288563	0.231627		-1.55992	-3.92584	2.35598	0.125625	0.873721		1.94886	-3.65672	2.48641	0.117706	0.168485		3.14076	-3.65672	20.2345	1.70758e-05	8.99156e-05		-1.1919	-3.65672
57484	ENSG00000170153	RNF150	ring finger protein 150	protein coding		2.97859	-2.11559	15.2894	0.000158764	0.000508103		-1.10413	-1.81762	5.33323	0.0214509	0.0614767		0.65089	-1.81762	0.950655	0.330165	0.64446		-0.810121	-1.81762	1.50094	0.221275	0.497365		-1.9994	-1.81762	3.83194	0.0510066	0.873721		3.09441	-2.10403	12.2384	0.00067764	0.0018067		2.98908	-2.10403	14.996	0.000183638	0.000687913		0.105331	-2.10403
5414	ENSG00000108387	SEPT4	septin 4	protein coding		2.96103	5.04034	45.3299	7.53937e-10	1.51719e-08		1.94288	2.70098	120.697	1.28861e-24	1.01781e-20		2.04696	2.70098	55.6124	5.87412e-13	9.27935e-09		1.31051	2.70098	23.9551	1.45122e-06	0.000673473		0.432877	2.70098	1.37476	0.241718	0.882262		3.75364	5.04624	56.9394	1.41174e-11	4.63644e-10		2.74465	5.04624	42.2635	2.44018e-09	6.25773e-08		1.00899	5.04624
5909	ENSG00000076864	RAP1GAP	RAP1 GTPase activating protein	protein coding		2.90189	3.50115	19.9913	1.87902e-05	7.87972e-05		0.93492	3.6042	5.6302	0.0181426	0.0543623		0.0800227	3.6042	0.0151456	0.902118	0.964429		1.05678	3.6042	2.48508	0.11575	0.379356		0.876168	3.6042	1.65685	0.198801	0.877969		3.00101	3.52023	17.0848	7.01951e-05	0.000242589		2.91442	3.52023	19.4542	2.41874e-05	0.000120876		0.0865951	3.52023
440068	ENSG00000255221	CARD17	caspase recruitment domain family member 17	protein coding		2.82683	3.00314	61.7654	2.63325e-12	2.00954e-10		1.18296	0.936681	38.0458	1.74481e-09	1.60248e-07		1.53525	0.936681	27.8335	2.2084e-07	0.000145359		0.500701	0.936681	2.85968	0.0916322	0.34811		0.448534	0.936681	1.40573	0.236496	0.882262		3.65003	3.01361	86.7625	1.50074e-15	3.64726e-13		2.60122	3.01361	60.1164	4.92861e-12	6.83087e-10		1.04881	3.01361
712	ENSG00000173372	C1QA	complement C1q A chain	protein coding		2.82389	5.45399	59.1782	6.17429e-12	3.73698e-10		1.75881	4.15083	106.781	2.91524e-22	9.21042e-19		1.00735	4.15083	13.649	0.000252166	0.014329		1.13951	4.15083	20.9908	6.23771e-06	0.00169891		0.530459	4.15083	2.48072	0.116068	0.873721		3.62231	5.46365	81.2975	7.17266e-15	1.1927e-12		2.55536	5.46365	55.4161	2.35574e-11	2.10247e-09		1.06694	5.46365
100132417	ENSG00000265531	FCGR1CP	Fc fragment of IgG receptor Ic, pseudogene	unprocessed pseudogene		2.7233	4.18025	49.8785	1.48309e-10	4.06742e-09		1.82945	2.13853	77.5687	4.38487e-17	4.32924e-14		1.58125	2.13853	22.8611	2.48068e-06	0.000862746		0.407232	2.13853	1.50852	0.220113	0.496093		0.266118	2.13853	0.365293	0.545936	0.91872		3.62083	4.17539	73.729	6.76582e-14	6.36188e-12		2.44079	4.17539	46.8808	4.56596e-10	1.7297e-08		1.18004	4.17539
710	ENSG00000149131	SERPING1	serpin family G member 1	protein coding		2.71496	8.30774	56.2032	1.67289e-11	7.50756e-10		2.04017	6.5814	91.7939	1.20001e-19	1.89565e-16		1.71308	6.5814	25.9363	5.52831e-07	0.000292801		1.53611	6.5814	23.8983	1.49215e-06	0.000673473		0.766164	6.5814	3.22644	0.0732396	0.873721		3.28347	8.31124	63.5511	1.61645e-12	7.95486e-11		2.54062	8.31124	51.6453	8.5508e-11	5.07808e-09		0.742847	8.31124
1910	ENSG00000136160	EDNRB	endothelin receptor type B	protein coding		2.69188	-1.58028	57.082	1.22591e-11	6.0142e-10		1.12119	-3.13983	25.3028	7.52917e-07	2.43228e-05		1.18891	-3.13983	13.1614	0.00032426	0.0165468		0.386309	-3.13983	1.20822	0.272372	0.545715		0.937225	-3.13983	4.88785	0.0276334	0.873721		3.18597	-1.57398	63.9495	1.39761e-12	7.07629e-11		2.56212	-1.57398	52.4192	6.46083e-11	4.28831e-09		0.623845	-1.57398
3730	ENSG00000011201	ANOS1	anosmin 1	protein coding		2.63744	-0.666288	61.9747	2.41918e-12	1.89889e-10		1.36177	-2.02343	42.2061	2.54194e-10	3.01917e-08		0.961347	-2.02343	8.13914	0.00456571	0.0706204		0.584559	-2.02343	3.25864	0.0718287	0.317596		0.760616	-2.02343	3.46203	0.0635549	0.873721		3.26576	-0.654539	81.1648	7.2722e-15	1.19335e-12		2.43941	-0.654539	57.5507	1.13384e-11	1.2021e-09		0.826348	-0.654539
7101	ENSG00000112333	NR2E1	nuclear receptor subfamily 2 group E member 1	protein coding		2.63651	-2.33428	27.4895	7.53041e-07	4.82392e-06		1.38603	-3.69755	20.8781	6.60052e-06	0.00013921		0.234971	-3.69755	0.139786	0.7087	0.882363		-0.596608	-3.69755	1.04971	0.306217	0.575255		0.735419	-3.69755	1.44154	0.230628	0.881504		3.26052	-2.39524	36.1842	2.39785e-08	2.34254e-07		2.25168	-2.39524	21.2171	1.10914e-05	6.23305e-05		1.00884	-2.39524
3240	ENSG00000257017	HP	haptoglobin	protein coding		2.62805	4.16025	45.1273	8.11522e-10	1.60245e-08		0.822265	2.27692	15.8423	8.22481e-05	0.000929647		0.0765106	2.27692	0.0513167	0.820908	0.933142		-0.391697	2.27692	1.4153	0.23491	0.511626		0.0194666	2.27692	0.00221659	0.962473	0.993151		3.50409	4.15614	65.2536	9.38144e-13	5.11029e-11		2.36029	4.15614	41.7557	2.94387e-09	7.13256e-08		1.14379	4.15614
9118	ENSG00000148798	INA	internexin neuronal intermediate filament protein alpha	protein coding		2.62355	-2.53901	14.4976	0.000229731	0.00070267		0.761346	-3.32938	7.45349	0.0066213	0.0257247		-1.16866	-3.32938	4.3279	0.0381513	0.226145		-0.82118	-3.32938	2.59309	0.108148	0.368509		-0.35732	-3.32938	0.338041	0.561301	0.920901		3.46786	-2.53156	17.6391	5.45262e-05	0.000193171		2.48788	-2.53156	12.5595	0.000580404	0.00185487		0.979982	-2.53156
80832	ENSG00000100336	APOL4	apolipoprotein L4	protein coding		2.55628	3.27388	35.9435	2.55086e-08	2.65629e-07		1.8376	1.06427	75.8731	8.97475e-17	8.33966e-14		1.86463	1.06427	29.0714	1.21751e-07	0.000113136		1.35772	1.06427	18.4211	2.24182e-05	0.0043721		0.977166	1.06427	5.56103	0.0188623	0.873721		3.07663	3.28683	40.5869	4.54596e-09	5.79079e-08		2.40741	3.28683	32.6556	9.59308e-08	1.19607e-06		0.669224	3.28683
8120	ENSG00000103723	AP3B2	adaptor related protein complex 3 beta 2 subunit	protein coding		2.54186	2.26827	11.6193	0.000909012	0.00233187		1.04895	1.94068	6.21414	0.0130915	0.042544		-1.00551	1.94068	1.63256	0.202117	0.512686		0.0391518	1.94068	0.00326464	0.954466	0.982644		0.101723	1.94068	0.0140731	0.90563	0.985075		0.576988	2.27739	0.552837	0.458752	0.537126		2.95071	2.27739	16.1551	0.000107405	0.000433824		-2.37372	2.27739
54566	ENSG00000095203	EPB41L4B	erythrocyte membrane protein band 4.1 like 4B	protein coding		2.53471	-2.38754	16.2315	0.00010259	0.000346211		1.68695	-3.23287	28.1997	1.85359e-07	7.6452e-06		0.566715	-3.23287	1.18489	0.277044	0.595112		-1.31714	-3.23287	3.70181	0.05509	0.287049		-0.0128432	-3.23287	9.62496e-05	0.992177	0.998691		3.50375	-2.37593	24.932	2.25207e-06	1.18075e-05		2.27474	-2.37593	13.2219	0.000422935	0.00140714		1.229	-2.37593
151176	ENSG00000178752	ERFE	erythroferrone	protein coding		2.50779	0.303091	22.1892	7.16515e-06	3.39191e-05		0.934442	0.493624	7.26751	0.00732837	0.0276556		0.264604	0.493624	0.197565	0.656943	0.857372		-0.482522	0.493624	0.705929	0.401319	0.656005		-0.397959	0.493624	0.32932	0.566394	0.922018		3.44107	0.317361	32.8516	8.87664e-08	7.21689e-07		2.1181	0.317361	16.4405	9.42157e-05	0.000387989		1.32296	0.317361
2866	ENSG00000126251	GPR42	G protein-coupled receptor 42 (gene/pseudogene)	protein coding		2.50516	-1.7056	58.0098	8.97808e-12	4.79144e-10		1.70902	-2.52705	50.1206	6.87002e-12	1.35657e-09		0.687623	-2.52705	2.71492	0.100227	0.37216		1.02694	-2.52705	7.87245	0.00527341	0.122675		0.249865	-2.52705	0.245871	0.62028	0.930375		3.17843	-1.70684	78.0799	1.7984e-14	2.32643e-12		2.29515	-1.70684	52.17	7.04079e-11	4.52206e-09		0.883277	-1.70684
9381	ENSG00000115155	OTOF	otoferlin	protein coding		2.50143	3.39561	12.8512	0.000501637	0.00137935		1.37367	2.66994	19.0338	1.65017e-05	0.000275267		2.13389	2.66994	21.6793	4.4387e-06	0.00114948		2.18691	2.66994	22.6325	2.77564e-06	0.000996518		0.603394	2.66994	1.00942	0.315672	0.889325		2.03374	3.4085	6.37836	0.0129822	0.0245604		2.63595	3.4085	13.7406	0.000330941	0.00113922		-0.602208	3.4085
116071	ENSG00000168062	BATF2	basic leucine zipper ATF-like transcription factor 2	protein coding		2.49981	6.98117	54.7923	2.70142e-11	1.1027e-09		1.96442	4.95691	102.066	1.89731e-21	4.28169e-18		1.67512	4.95691	28.8759	1.33736e-07	0.000117368		1.07651	4.95691	13.3529	0.000293684	0.0246773		0.466461	4.95691	1.36144	0.244008	0.882262		3.05113	6.9831	62.8316	2.03781e-12	9.5523e-11		2.32783	6.9831	49.9514	1.54177e-10	7.75646e-09		0.723302	6.9831
5737	ENSG00000122420	PTGFR	prostaglandin F receptor	protein coding		2.4989	-1.11058	30.2729	2.40823e-07	1.8107e-06		1.04845	-2.64554	15.379	0.000104083	0.00111622		1.21106	-2.64554	9.05801	0.00278712	0.0543392		1.13889	-2.64554	9.37926	0.00234828	0.0846935		0.79708	-2.64554	2.51888	0.113309	0.873721		3.15168	-1.10464	39.0654	8.00048e-09	9.3272e-08		2.27579	-1.10464	25.8367	1.53774e-06	1.17692e-05		0.875892	-1.10464
3046	ENSG00000213931	HBE1	hemoglobin subunit epsilon 1	protein coding		2.48198	-2.31224	14.1276	0.000273409	0.000814452		0.727861	-3.19135	6.24079	0.0129002	0.0421216		-0.527725	-3.19135	1.09138	0.29682	0.615431		0.296297	-3.19135	0.458926	0.498533	0.725863		1.07308	-3.19135	4.84772	0.028275	0.873721		3.16043	-2.30286	18.8437	3.17145e-05	0.000120402		2.25232	-2.30286	11.5612	0.000939887	0.00278824		0.908118	-2.30286
400759	ENSG00000225492	GBP1P1	guanylate binding protein 1 pseudogene 1	transcribed unprocessed pseudogene		2.4794	2.96695	23.933	3.38047e-06	1.76124e-05		1.79543	0.583111	61.8632	3.7275e-14	1.36938e-11		1.71723	0.583111	22.593	2.83e-06	0.000912358		1.29012	0.583111	14.3505	0.000175933	0.0184054		0.659238	0.583111	2.02621	0.155413	0.873721		3.45794	2.97836	35.8297	2.76992e-08	2.6423e-07		2.2391	2.97836	21.5073	9.80229e-06	5.60641e-05		1.21884	2.97836
116933	ENSG00000239265	CLRN1-AS1	CLRN1 antisense RNA 1	antisense		2.41852	-1.83441	24.4377	2.71704e-06	1.45891e-05		1.86954	-3.33848	47.6204	2.13701e-11	3.51649e-09		0.95336	-3.33848	3.55001	0.0602979	0.290553		0.479118	-3.33848	1.03302	0.310087	0.578808		0.530777	-3.33848	0.766518	0.381842	0.895481		2.79767	-1.864	25.7766	1.57615e-06	8.66035e-06		2.2162	-1.864	20.2773	1.67644e-05	8.85712e-05		0.581477	-1.864
441864	ENSG00000248385	TARM1	T-cell-interacting, activating receptor on myeloid cells 1	protein coding		2.39549	0.40241	34.726	4.09131e-08	3.98954e-07		0.430325	0.0841705	2.57106	0.109653	0.210523		0.481354	0.0841705	1.25836	0.262659	0.581204		0.351522	0.0841705	0.81324	0.367726	0.628083		0.658873	0.0841705	1.84262	0.175437	0.875871		2.39242	0.397673	24.741	2.44321e-06	1.26667e-05		2.39379	0.397673	33.4449	7.00902e-08	9.20379e-07		-0.00136127	0.397673
64168	ENSG00000123119	NECAB1	N-terminal EF-hand calcium binding protein 1	protein coding		2.38335	-3.06852	14.1593	0.00026914	0.000803401		2.03148	-4.01424	42.4147	2.30904e-10	2.78443e-08		1.43422	-4.01424	8.53799	0.0036831	0.0629446		-1.05078	-4.01424	2.31594	0.128874	0.396158		-0.657378	-4.01424	0.653149	0.419488	0.900336		2.97452	-3.06572	16.7036	8.33693e-05	0.000282457		2.22597	-3.06572	11.791	0.000840261	0.00253749		0.748547	-3.06572
105374219	ENSG00000223387	LINC02068	long intergenic non-protein coding RNA 2068	lincRNA		2.38145	-2.10438	18.8317	3.14599e-05	0.000122952		0.76917	-3.08674	5.04479	0.0252664	0.0697907		1.62867	-3.08674	11.0988	0.000947338	0.0304169		1.34737	-3.08674	8.69073	0.00339315	0.104261		-0.817318	-3.08674	1.05894	0.304104	0.886979		2.84049	-2.09859	19.5145	2.35125e-05	9.23711e-05		2.2773	-2.09859	16.7821	8.04923e-05	0.00033962		0.563197	-2.09859
3679	ENSG00000135424	ITGA7	integrin subunit alpha 7	protein coding		2.37811	2.34921	50.9627	1.01385e-10	3.05644e-09		1.03526	0.950472	89.8391	2.67005e-19	3.83444e-16		0.00749738	0.950472	0.00164228	0.967696	0.98894		0.220234	0.950472	1.70681	0.192177	0.467553		0.105698	0.950472	0.230163	0.631674	0.932318		3.25563	2.35876	88.374	9.54258e-16	2.79156e-13		2.01459	2.35876	46.1314	5.9717e-10	2.11989e-08		1.24104	2.35876
163351	ENSG00000183347	GBP6	guanylate binding protein family member 6	protein coding		2.36829	2.85452	41.7784	2.78012e-09	4.36123e-08		1.50635	0.289421	63.5897	1.75363e-14	7.9149e-12		1.53255	0.289421	28.3778	1.69915e-07	0.000122007		0.542502	0.289421	3.48033	0.0628606	0.300022		0.738288	0.289421	3.98355	0.0466487	0.873721		3.03612	2.86398	53.5835	4.39061e-11	1.18158e-09		2.20284	2.86398	38.6896	9.27564e-09	1.81293e-07		0.833279	2.86398
2209	ENSG00000150337	FCGR1A	Fc fragment of IgG receptor Ia	protein coding		2.36613	6.85105	72.7315	8.18536e-14	1.74735e-11		1.64658	5.31987	75.719	9.57934e-17	8.40694e-14		1.31916	5.31987	17.989	2.78393e-05	0.0034903		0.5066	5.31987	2.90392	0.0891691	0.343376		0.423219	5.31987	1.20271	0.273463	0.88598		3.0545	6.85187	101.322	2.86241e-17	2.51208e-14		2.15218	6.85187	69.9079	2.179e-13	8.19564e-11		0.902328	6.85187
89884	ENSG00000121454	LHX4	LIM homeobox 4	protein coding		2.35779	-2.07756	21.3613	1.02519e-05	4.61884e-05		0.890536	-3.54303	11.708	0.00068902	0.0046896		0.794889	-3.54303	3.46447	0.063462	0.29837		0.404452	-3.54303	0.983858	0.321871	0.589672		1.0659	-3.54303	5.16539	0.0235916	0.873721		3.70596	-2.07427	56.6568	1.52911e-11	4.93974e-10		1.63622	-2.07427	13.2593	0.000415189	0.00138399		2.06973	-2.07427
94137	ENSG00000183638	RP1L1	RP1 like 1	protein coding		2.33859	-1.18671	10.9702	0.0012483	0.00310737		0.994116	-2.08183	7.46014	0.00659734	0.0256506		0.269747	-2.08183	0.174433	0.676434	0.868303		1.86805	-2.08183	14.763	0.000142477	0.0158501		-1.69114	-2.08183	2.88193	0.0903842	0.873721		2.65403	-1.18418	10.0435	0.00198203	0.0046648		2.26012	-1.18418	9.83113	0.0022029	0.00577869		0.393913	-1.18418
118932	ENSG00000152766	ANKRD22	ankyrin repeat domain 22	protein coding		2.33492	5.17202	30.3417	2.35024e-07	1.7764e-06		2.14953	2.82822	96.3692	1.87075e-20	3.69403e-17		1.54995	2.82822	18.6592	1.98994e-05	0.00284427		1.50072	2.82822	21.0875	5.94626e-06	0.00164795		0.280737	2.82822	0.369211	0.543792	0.91788		3.16139	5.17968	42.0706	2.62026e-09	3.62454e-08		2.1538	5.17968	28.0081	6.26139e-07	5.61357e-06		1.00759	5.17968
1300	ENSG00000123500	COL10A1	collagen type X alpha 1 chain	protein coding		2.30783	-0.81712	22.1343	7.33022e-06	3.45237e-05		0.792075	-2.32414	8.22482	0.00435942	0.0188004		0.577238	-2.32414	1.87541	0.171654	0.473413		-0.558567	-2.32414	1.50651	0.220422	0.496395		0.107183	-2.32414	0.0407806	0.840069	0.975525		3.23159	-0.821625	33.9325	5.78096e-08	4.96855e-07		1.96696	-0.821625	17.2362	6.5459e-05	0.000284707		1.26463	-0.821625
717	ENSG00000166278	C2	complement C2	protein coding		2.29676	2.36514	54.4006	3.08816e-11	1.20751e-09		1.42008	1.17076	83.18	4.18021e-18	5.5029e-15		1.02169	1.17076	17.1326	4.28275e-05	0.00476441		1.2635	1.17076	31.6825	3.49601e-08	3.45165e-05		0.30745	1.17076	0.958499	0.328178	0.890984		2.82867	2.37539	62.3309	2.39563e-12	1.09692e-10		2.16432	2.37539	50.6224	1.21974e-10	6.66718e-09		0.664351	2.37539
4317	ENSG00000118113	MMP8	matrix metallopeptidase 8	protein coding		2.27818	4.12701	19.2741	2.58507e-05	0.000103883		-0.401278	2.1595	2.20086	0.138749	0.251298		-0.405205	2.1595	0.914091	0.339629	0.651492		-1.10984	2.1595	6.769	0.0096322	0.159454		-0.902295	2.1595	2.75153	0.0979736	0.873721		3.50226	4.13788	35.2649	3.44744e-08	3.19972e-07		1.91654	4.13788	16.0144	0.000114586	0.000459421		1.58572	4.13788
117581	ENSG00000233608	TWIST2	twist family bHLH transcription factor 2	protein coding		2.23336	-1.92217	34.3243	4.76837e-08	4.55692e-07		0.359687	-2.59646	2.29429	0.130669	0.240243		-0.212852	-2.59646	0.305101	0.581021	0.818769		0.648078	-2.59646	3.89735	0.0490745	0.275686		0.113851	-2.59646	0.0602367	0.806253	0.971023		2.72174	-1.9112	38.9543	8.32324e-09	9.6183e-08		2.13265	-1.9112	31.7844	1.34831e-07	1.55696e-06		0.589089	-1.9112
79623	ENSG00000158089	GALNT14	polypeptide N-acetylgalactosaminyltransferase 14	protein coding		2.21661	3.98551	59.9411	4.7957e-12	3.13048e-10		0.853389	2.71211	25.072	8.41525e-07	2.65341e-05		0.143343	2.71211	0.267004	0.605644	0.8318		-0.136579	2.71211	0.256572	0.612774	0.805095		-0.0090709	2.71211	0.000686755	0.979107	0.997042		2.84597	3.98011	82.2716	5.40922e-15	9.39005e-13		1.98061	3.98011	54.0175	3.78617e-11	2.8481e-09		0.865356	3.98011
4129	ENSG00000069535	MAOB	monoamine oxidase B	protein coding		2.20506	-0.648228	24.4043	2.76108e-06	1.47954e-05		0.491757	-2.09294	5.63829	0.0180616	0.0541916		0.398205	-2.09294	1.47124	0.225893	0.542952		-0.37261	-2.09294	1.27583	0.259379	0.534352		0.124734	-2.09294	0.0980921	0.754301	0.962962		3.24747	-0.639905	44.1709	1.20617e-09	1.8884e-08		1.8159	-0.639905	18.9952	2.96304e-05	0.000143536		1.43156	-0.639905
91828	ENSG00000205436	EXOC3L4	exocyst complex component 3 like 4	protein coding		2.1952	-2.20238	25.1119	2.03964e-06	1.13491e-05		1.55086	-2.41131	27.7153	2.34082e-07	9.29094e-06		2.54772	-2.41131	32.6097	2.25434e-08	3.23743e-05		1.44311	-2.41131	11.8637	0.00063532	0.0409959		1.28957	-2.41131	5.83204	0.0162019	0.873721		2.36028	-2.1959	20.4548	1.54958e-05	6.4215e-05		2.17216	-2.1959	23.5294	4.08066e-06	2.66263e-05		0.188122	-2.1959
162461	ENSG00000167105	TMEM92	transmembrane protein 92	protein coding		2.17121	0.654076	30.0857	2.60346e-07	1.93903e-06		0.665027	-0.930126	11.2744	0.000864124	0.00555805		-0.12709	-0.930126	0.139724	0.708761	0.882363		0.0203544	-0.930126	0.00436856	0.947336	0.980031		-0.324301	-0.930126	0.609195	0.43557	0.904955		2.89505	0.649786	41.5999	3.10862e-09	4.19358e-08		1.93927	0.649786	25.8877	1.50745e-06	1.15486e-05		0.955777	0.649786
29126	ENSG00000120217	CD274	CD274 molecule	protein coding		2.13252	6.42513	47.4748	3.48076e-10	7.92299e-09		1.43259	4.4935	80.1301	1.49411e-17	1.68589e-14		1.51885	4.4935	36.0127	4.51766e-09	1.01951e-05		0.362116	4.4935	2.0566	0.152357	0.425544		0.185327	4.4935	0.311381	0.577158	0.92354		2.87536	6.42967	68.7492	3.12238e-13	2.15257e-11		1.92349	6.42967	43.9498	1.31483e-09	3.92634e-08		0.951876	6.42967
54097	ENSG00000183844	FAM3B	family with sequence similarity 3 member B	protein coding		2.12901	0.837835	10.6389	0.00146927	0.00359622		0.204913	0.0536952	0.259439	0.610797	0.726675		0.763242	0.0536952	1.52506	0.217608	0.532376		0.964839	0.0536952	3.11903	0.0781748	0.328251		0.454635	0.0536952	0.384393	0.535628	0.916627		2.63979	0.853079	11.9379	0.000783384	0.00205124		1.99797	0.853079	9.37285	0.00277041	0.00703718		0.641821	0.853079
116369	ENSG00000112053	SLC26A8	solute carrier family 26 member 8	protein coding		2.12608	4.70144	72.3664	9.15628e-14	1.83091e-11		1.03905	3.15817	41.382	3.70785e-10	4.12486e-08		0.543674	3.15817	4.26479	0.0395771	0.230531		-0.00440085	3.15817	0.000300259	0.986184	0.996219		0.304539	3.15817	0.897116	0.344148	0.891082		2.79112	4.70706	104.077	1.39632e-17	2.00525e-14		1.93162	4.70706	69.7544	2.28505e-13	8.39465e-11		0.859495	4.70706
51299	ENSG00000124785	NRN1	neuritin 1	protein coding		2.10841	2.52689	26.2512	1.26745e-06	7.56114e-06		1.23192	0.903418	42.7288	1.99265e-10	2.42138e-08		1.06243	0.903418	12.1668	0.000542496	0.0223755		0.119917	0.903418	0.159617	0.68973	0.85052		0.306493	0.903418	0.641591	0.423628	0.901772		2.70972	2.53205	32.504	1.01872e-07	8.1072e-07		1.95997	2.53205	23.418	4.29533e-06	2.7786e-05		0.749747	2.53205
246778	ENSG00000197272	IL27	interleukin 27	protein coding		2.10224	2.0525	63.304	1.58681e-12	1.35496e-10		1.51926	0.689353	93.6605	5.60921e-20	9.84541e-17		1.11315	0.689353	19.878	1.08347e-05	0.00214378		0.966057	0.689353	16.9163	4.77627e-05	0.00711799		0.33194	0.689353	1.07105	0.301355	0.886556		2.67009	2.05174	82.2809	5.31782e-15	9.33396e-13		1.9004	2.05174	56.9052	1.41598e-11	1.39756e-09		0.769684	2.05174
1308	ENSG00000065618	COL17A1	collagen type XVII alpha 1 chain	protein coding		2.07018	0.43429	24.4934	2.66028e-06	1.4333e-05		-0.284309	-0.809613	1.16915	0.28025	0.418121		0.127412	-0.809613	0.0972893	0.755275	0.90363		-1.02023	-0.809613	5.99888	0.0147586	0.186489		-0.842464	-0.809613	2.50236	0.114495	0.873721		2.90473	0.429389	36.9368	1.80414e-08	1.8591e-07		1.79002	0.429389	20.068	1.84127e-05	9.59952e-05		1.11471	0.429389
92291	ENSG00000162949	CAPN13	calpain 13	protein coding		2.05294	-0.665817	38.6076	9.09275e-09	1.15607e-07		0.395064	-1.66713	3.37649	0.0669009	0.144811		0.284055	-1.66713	0.707883	0.400668	0.699454		-0.234573	-1.66713	0.492988	0.483021	0.715316		-0.0253693	-1.66713	0.00314531	0.955305	0.992793		2.7016	-0.66814	56.039	1.88208e-11	5.95815e-10		1.78257	-0.66814	31.4877	1.51809e-07	1.70806e-06		0.91903	-0.66814
55576	ENSG00000136011	STAB2	stabilin 2	protein coding		2.04996	-3.222	17.0869	6.92178e-05	0.00024478		0.0311812	-3.71805	0.010221	0.919524	0.95079		-0.0821468	-3.71805	0.0257511	0.872594	0.953688		-0.885615	-3.71805	2.98201	0.0849964	0.337181		-0.777504	-3.71805	1.4875	0.223351	0.879009		2.32776	-3.22407	15.5133	0.000144166	0.00045749		1.97134	-3.22407	15.0091	0.000182213	0.000683333		0.356415	-3.22407
199675	ENSG00000183019	MCEMP1	mast cell expressed membrane protein 1	protein coding		2.04822	5.38025	45.3597	7.45837e-10	1.50281e-08		1.00582	4.28859	34.1479	1.08679e-08	7.73332e-07		0.23647	4.28859	0.676071	0.41145	0.708103		0.0363503	4.28859	0.0180503	0.893195	0.956303		-0.0865878	4.28859	0.0594687	0.807467	0.971023		2.70224	5.37543	63.6207	1.58075e-12	7.82794e-11		1.81484	5.37543	39.9145	5.84651e-09	1.24639e-07		0.887401	5.37543
10410	ENSG00000142089	IFITM3	interferon induced transmembrane protein 3	protein coding		2.04362	11.1721	50.6475	1.12763e-10	3.2805e-09		1.36289	10.0741	52.7486	2.10848e-12	4.89817e-10		0.918707	10.0741	9.12512	0.00268899	0.0534314		1.026	10.0741	13.7723	0.000236676	0.0218641		0.324585	10.0741	0.743505	0.389076	0.895951		2.54912	11.1789	59.8931	5.27054e-12	2.06086e-10		1.89385	11.1789	45.6704	7.0195e-10	2.3593e-08		0.655274	11.1789
83999	ENSG00000183762	KREMEN1	kringle containing transmembrane protein 1	protein coding		2.03925	7.55692	66.6501	5.45952e-13	6.29518e-11		1.0745	6.03592	40.8001	4.85272e-10	5.11057e-08		0.321725	6.03592	1.35979	0.244294	0.56157		-0.219093	6.03592	0.640426	0.424049	0.672192		0.438659	6.03592	1.75611	0.185894	0.877969		2.60536	7.54519	91.4074	4.11077e-16	1.66507e-13		1.80971	7.54519	60.2635	4.69661e-12	6.83087e-10		0.795648	7.54519
449491	ENSG00000223629	DEFA8P	defensin alpha 8, pseudogene	unprocessed pseudogene		2.03014	-2.45224	13.4595	0.000374886	0.00107245		-0.367388	-3.4445	1.15813	0.282528	0.420769		-0.483286	-3.4445	0.822999	0.364872	0.672684		-1.42053	-3.4445	5.74766	0.0169862	0.195291		-0.617553	-3.4445	0.810671	0.368485	0.892541		2.6691	-2.45884	17.5734	5.61343e-05	0.000198157		1.77857	-2.45884	10.1988	0.00183377	0.00493831		0.890531	-2.45884
56917	ENSG00000105419	MEIS3	Meis homeobox 3	protein coding		2.02689	0.101293	11.0045	0.00122746	0.00305792		-0.918588	-0.0534584	5.15992	0.0236636	0.0663615		-0.458494	-0.0534584	0.532818	0.465867	0.743815		1.62015	-0.0534584	14.6124	0.00015387	0.0165353		-1.46201	-0.0534584	3.32384	0.069055	0.873721		2.205	0.114315	8.8528	0.0036009	0.00787749		2.0264	0.114315	10.6025	0.00150318	0.00417618		0.178599	0.114315
2210	ENSG00000198019	FCGR1B	Fc fragment of IgG receptor Ib	protein coding		2.02124	5.70764	71.3852	1.23886e-13	2.24946e-11		1.23043	4.1843	61.6634	4.06836e-14	1.46063e-11		0.992982	4.1843	15.4149	0.000102197	0.00828974		0.467206	4.1843	3.7645	0.053079	0.283561		0.275576	4.1843	0.757341	0.384703	0.895947		2.60586	5.7083	95.4943	1.34895e-16	7.10314e-14		1.85277	5.7083	67.5924	4.48246e-13	1.20576e-10		0.753086	5.7083
102723828	ENSG00000251129	AC112251.1	uncharacterized LOC102723828	lincRNA		2.02037	-2.44156	11.6709	0.000885943	0.00227966		0.116783	-2.91509	0.116009	0.73359	0.822348		0.925619	-2.91509	3.6271	0.0575906	0.284146		0.22955	-2.91509	0.221151	0.63843	0.820214		0.812101	-2.91509	2.17392	0.141185	0.873721		1.25143	-2.43268	3.12395	0.0799279	0.120709		2.19722	-2.43268	13.5079	0.000369177	0.00125041		-0.945796	-2.43268
777	ENSG00000198216	CACNA1E	calcium voltage-gated channel subunit alpha1 E	protein coding		2.018	4.68693	79.671	1.0145e-14	4.94768e-12		1.10852	3.31391	49.2092	1.03681e-11	1.94982e-09		0.787574	3.31391	9.89683	0.00178397	0.0426453		0.195646	3.31391	0.628678	0.428328	0.675616		0.355761	3.31391	1.29701	0.255467	0.882954		2.41983	4.68519	88.5069	9.19439e-16	2.79156e-13		1.88719	4.68519	72.4793	9.8906e-14	5.33422e-11		0.532635	4.68519
4312	ENSG00000196611	MMP1	matrix metallopeptidase 1	protein coding		2.01085	-1.43156	21.4927	9.67957e-06	4.39897e-05		0.949175	-2.68594	11.0166	0.000989062	0.00615369		1.53794	-2.68594	12.0041	0.000590561	0.0234399		-0.8888	-2.68594	2.90782	0.0889573	0.343164		0.701925	-2.68594	1.78535	0.182283	0.877969		2.88286	-1.42438	34.2804	5.02678e-08	4.39934e-07		1.73193	-1.42438	16.8589	7.76542e-05	0.000330025		1.15094	-1.42438
5657	ENSG00000196415	PRTN3	proteinase 3	protein coding		2.00959	1.7699	24.9035	2.23648e-06	1.22983e-05		0.190065	0.76865	0.440741	0.507161	0.63909		0.136832	0.76865	0.0953674	0.757628	0.904343		-0.563926	0.76865	1.61331	0.204792	0.480445		-0.602056	0.76865	1.07156	0.301241	0.886556		2.31028	1.78487	23.6092	3.95819e-06	1.93884e-05		1.96107	1.78487	23.4908	4.1636e-06	2.70648e-05		0.349214	1.78487
53831	ENSG00000139572	GPR84	G protein-coupled receptor 84	protein coding		1.99163	3.09193	54.2648	3.23499e-11	1.2587e-09		1.16224	1.8784	63.2295	2.0519e-14	9.00384e-12		0.566879	1.8784	5.66518	0.0177895	0.151438		0.306886	1.8784	1.85026	0.174546	0.449806		0.171493	1.8784	0.332044	0.564794	0.921741		2.7427	3.09477	89.7614	6.48145e-16	2.22581e-13		1.69917	3.09477	48.1787	2.87773e-10	1.2184e-08		1.04352	3.09477
115362	ENSG00000154451	GBP5	guanylate binding protein 5	protein coding		1.9557	10.2749	54.6943	2.78056e-11	1.12024e-09		1.04151	8.51244	54.401	1.00745e-12	2.52614e-10		1.25003	8.51244	31.1623	4.47892e-08	5.44258e-05		0.402711	8.51244	3.47088	0.0632169	0.301066		0.265353	8.51244	0.88452	0.347555	0.891234		2.46067	10.2794	65.6266	8.26257e-13	4.61215e-11		1.82352	10.2794	50.4337	1.29522e-10	6.86596e-09		0.637149	10.2794
100131897	ENSG00000204767	FAM196B	family with sequence similarity 196 member B	protein coding		1.95352	-2.69127	30.0229	2.66073e-07	1.9761e-06		0.796346	-3.93769	8.82248	0.00316182	0.01483		1.65821	-3.93769	17.6501	3.30233e-05	0.00395204		0.504346	-3.93769	1.48234	0.224155	0.500774		0.452488	-3.93769	0.71686	0.397702	0.897855		2.45616	-2.68551	35.7259	2.86268e-08	2.7242e-07		1.83676	-2.68551	26.4577	1.18454e-06	9.48897e-06		0.619395	-2.68551
1991	ENSG00000197561	ELANE	elastase, neutrophil expressed	protein coding		1.93184	3.46045	26.187	1.302e-06	7.7351e-06		0.138338	2.71627	0.344375	0.557658	0.682472		-0.0884168	2.71627	0.0544738	0.815577	0.932008		-0.890607	2.71627	5.61084	0.0183411	0.201765		-0.337882	2.71627	0.523988	0.469584	0.908693		2.27745	3.47239	26.2444	1.30051e-06	7.35031e-06		1.83977	3.47239	23.3688	4.38692e-06	2.82512e-05		0.437675	3.47239
9672	ENSG00000162512	SDC3	syndecan 3	protein coding		1.92836	3.91097	57.4441	1.10141e-11	5.506e-10		1.04679	2.72206	53.7495	1.34747e-12	3.17702e-10		1.17793	2.72206	28.7577	1.41548e-07	0.000117686		0.590636	2.72206	7.50568	0.00643574	0.135134		0.368455	2.72206	1.7137	0.191284	0.877969		2.34789	3.92001	64.5077	1.18987e-12	6.12258e-11		1.81004	3.92001	52.2556	6.92577e-11	4.50469e-09		0.537842	3.92001
2865	ENSG00000185897	FFAR3	free fatty acid receptor 3	protein coding		1.92241	0.733596	35.4373	3.09361e-08	3.11647e-07		1.49585	-0.384701	56.4058	4.12939e-13	1.16486e-10		0.763247	-0.384701	5.52909	0.0192046	0.15842		0.612583	-0.384701	4.00889	0.0459597	0.27011		0.572526	-0.384701	2.10824	0.14732	0.873721		2.48162	0.732874	46.7552	4.74571e-10	8.94198e-09		1.70614	0.732874	29.4069	3.52305e-07	3.46752e-06		0.775482	0.732874
10562	ENSG00000102837	OLFM4	olfactomedin 4	protein coding		1.91468	2.64534	14.5582	0.000223408	0.000685278		-0.862968	1.65047	6.49333	0.0112144	0.0378372		-0.555824	1.65047	1.17861	0.278317	0.596907		-1.07837	1.65047	4.41566	0.0362581	0.248693		-1.0115	1.65047	2.3468	0.126359	0.873721		2.51876	2.65288	17.7433	5.20703e-05	0.000185511		1.75908	2.65288	12.4459	0.000613269	0.00193989		0.759679	2.65288
9021	ENSG00000184557	SOCS3	suppressor of cytokine signaling 3	protein coding		1.90864	7.93175	56.3566	1.58837e-11	7.25625e-10		0.874954	6.54255	45.7158	5.06849e-11	7.48289e-09		0.429607	6.54255	4.16977	0.0418303	0.238419		-0.0132494	6.54255	0.00425115	0.948048	0.98051		0.197416	6.54255	0.589921	0.442919	0.906086		2.50159	7.92009	79.6799	1.14978e-14	1.60735e-12		1.68715	7.92009	50.6848	1.19351e-10	6.56709e-09		0.814439	7.92009
286333	ENSG00000231528	FAM225A	family with sequence similarity 225 member A (non-protein coding)	lincRNA		1.88546	0.733799	36.5328	2.02118e-08	2.20807e-07		1.33124	-0.0737977	54.2525	1.07642e-12	2.65691e-10		1.3576	-0.0737977	23.1581	2.14417e-06	0.000809969		0.597578	-0.0737977	4.61417	0.0323303	0.238767		0.353699	-0.0737977	0.944751	0.331667	0.890984		2.17906	0.74202	35.275	3.42031e-08	3.17827e-07		1.8182	0.74202	33.3962	7.13351e-08	9.34395e-07		0.360861	0.74202
344887	ENSG00000171658	NMRAL2P	NmrA like redox sensor 2, pseudogene	transcribed unprocessed pseudogene		1.87795	-1.09423	34.0999	5.20855e-08	4.91514e-07		1.028	-2.16799	34.4267	9.52803e-09	6.90433e-07		-0.0384631	-2.16799	0.0164687	0.897954	0.962971		0.311476	-2.16799	1.33353	0.248892	0.523954		0.217244	-2.16799	0.385285	0.535154	0.916603		2.67656	-1.09783	56.9931	1.36608e-11	4.53361e-10		1.63275	-1.09783	29.4787	3.41402e-07	3.37281e-06		1.04381	-1.09783
4057	ENSG00000012223	LTF	lactotransferrin	protein coding		1.87286	6.48504	16.7609	8.05046e-05	0.000280179		-0.303439	5.42646	1.2349	0.267148	0.404049		-0.538895	5.42646	1.47832	0.224781	0.541804		-0.837671	5.42646	3.97612	0.0468527	0.270931		-0.614137	5.42646	1.312	0.252743	0.882954		2.61889	6.49085	23.3541	4.41462e-06	2.13526e-05		1.64247	6.49085	13.5765	0.000357662	0.00121714		0.976419	6.49085
23553	ENSG00000106302	HYAL4	hyaluronoglucosaminidase 4	protein coding		1.86406	-3.6376	8.71505	0.00384559	0.008363		-0.90563	-3.64131	4.92897	0.0270071	0.0734179		0.45544	-3.64131	0.64904	0.420966	0.715285		-0.268908	-3.64131	0.232201	0.630177	0.815041		-3.6879	-3.64131	10.0043	0.00168898	0.533317		2.08105	-3.6314	7.98304	0.00560911	0.0116695		1.83537	-3.6314	8.0941	0.00529796	0.0123403		0.245676	-3.6314
100129066	ENSG00000237372	UNQ6494	uncharacterized LOC100129066	lincRNA		1.86105	-0.842708	64.7892	9.71747e-13	9.47573e-11		0.611441	-2.04988	12.4686	0.000463833	0.00349481		0.847926	-2.04988	10.7241	0.00115296	0.0341072		0.27949	-2.04988	1.14348	0.285585	0.555523		0.00450349	-2.04988	0.000264165	0.987041	0.998075		2.20571	-0.85127	69.0973	2.74702e-13	1.93726e-11		1.7527	-0.85127	58.1507	9.28474e-12	1.05254e-09		0.45301	-0.85127
1669	ENSG00000164821	DEFA4	defensin alpha 4	protein coding		1.85378	3.51952	16.251	0.000101739	0.000343633		-0.207844	2.44395	0.45372	0.500977	0.633875		-0.438602	2.44395	0.833599	0.361804	0.670771		-0.986664	2.44395	4.20433	0.0409954	0.259215		-0.587915	2.44395	0.945646	0.331439	0.890984		2.58861	3.52668	22.5759	6.16798e-06	2.85819e-05		1.61882	3.52668	12.9613	0.000479156	0.00156518		0.969789	3.52668
26577	ENSG00000163710	PCOLCE2	procollagen C-endopeptidase enhancer 2	protein coding		1.85254	-1.25944	19.3436	2.50109e-05	0.000100713		0.740024	-2.11908	4.79087	0.0292108	0.0779069		-0.254091	-2.11908	0.196457	0.657845	0.857805		-1.53921	-2.11908	6.10954	0.0138769	0.182983		-0.625111	-2.11908	0.756621	0.38493	0.895951		2.59171	-1.25325	29.2275	3.78486e-07	2.51957e-06		1.59923	-1.25325	14.9085	0.00019101	0.000711312		0.992487	-1.25325
9228	ENSG00000198010	DLGAP2	DLG associated protein 2	protein coding		1.84669	-3.19206	6.85503	0.0100639	0.0195235		0.928817	-2.80095	5.64027	0.0180415	0.0541622		-0.628269	-2.80095	0.598847	0.439493	0.726201		0.715817	-2.80095	1.68248	0.195372	0.470654		1.18622	-2.80095	2.6858	0.102063	0.873721		3.11599	-3.18716	14.9301	0.000189179	0.00058266		1.45532	-3.18716	4.11153	0.0450135	0.0781834		1.66067	-3.18716
9447	ENSG00000163568	AIM2	absent in melanoma 2	protein coding		1.84641	4.93123	52.8043	5.34555e-11	1.84375e-09		1.05901	3.69722	57.6114	2.42054e-13	7.64745e-11		0.729934	3.69722	10.651	0.00119814	0.0350499		0.360293	3.69722	2.81026	0.0944726	0.351054		0.0891719	3.69722	0.100331	0.751604	0.962779		2.51601	4.93582	80.7244	8.47391e-15	1.28341e-12		1.63717	4.93582	48.3987	2.66217e-10	1.15217e-08		0.878843	4.93582
1071	ENSG00000087237	CETP	cholesteryl ester transfer protein	protein coding		1.84329	1.15425	57.069	1.23129e-11	6.02191e-10		0.50768	0.327224	17.0429	4.4807e-05	0.000596825		0.12476	0.327224	0.37829	0.538882	0.792692		-0.170724	0.327224	0.797665	0.372349	0.630506		0.0775276	0.327224	0.104756	0.74637	0.961619		2.48823	1.16227	83.0292	4.23798e-15	7.78458e-13		1.64877	1.16227	51.7691	8.08741e-11	4.87621e-09		0.839454	1.16227
284067	ENSG00000231256	C17orf105	chromosome 17 open reading frame 105	protein coding		1.8395	-1.57375	46.6203	4.6793e-10	1.02239e-08		0.672513	-2.90637	12.2709	0.00051408	0.00376833		0.639987	-2.90637	4.95684	0.0265655	0.188949		0.386595	-2.90637	1.78083	0.182836	0.457652		0.638187	-2.90637	3.22439	0.0733327	0.873721		2.42957	-1.57469	64.5867	1.13964e-12	5.98103e-11		1.66564	-1.57469	41.043	3.80101e-09	8.77845e-08		0.763925	-1.57469
5950	ENSG00000138207	RBP4	retinol binding protein 4	protein coding		1.82744	-2.47768	13.1548	0.000433371	0.00121598		0.000654314	-2.9737	0.000354906	0.984979	0.9912		-1.31944	-2.9737	4.6341	0.0319616	0.20752		-0.130803	-2.9737	0.0597642	0.806999	0.913716		-1.49551	-2.9737	3.90172	0.0489483	0.873721		2.93282	-2.46988	28.184	5.79634e-07	3.65091e-06		1.40443	-2.46988	8.23858	0.00491975	0.0115872		1.52839	-2.46988
116443	ENSG00000198785	GRIN3A	glutamate ionotropic receptor NMDA type subunit 3A	protein coding		1.82731	1.40574	38.0991	1.10908e-08	1.36821e-07		1.13442	-0.160467	52.2578	2.62727e-12	5.84549e-10		1.13093	-0.160467	22.1889	3.45263e-06	0.0010179		0.771257	-0.160467	10.8864	0.00105872	0.0568865		0.0465097	-0.160467	0.0204544	0.88635	0.981295		2.47256	1.41499	53.2763	4.83999e-11	1.285e-09		1.6523	1.41499	33.9616	5.71149e-08	7.80489e-07		0.820257	1.41499
131540	ENSG00000163958	ZDHHC19	zinc finger DHHC-type containing 19	protein coding		1.82402	2.90214	28.2775	5.46193e-07	3.64367e-06		1.04433	1.86816	26.7414	3.74237e-07	1.34666e-05		0.260471	1.86816	0.611632	0.434653	0.72423		-0.312281	1.86816	0.934423	0.334321	0.600884		-0.419868	1.86816	0.985972	0.321351	0.890299		2.22214	2.87935	31.2313	1.69203e-07	1.26259e-06		1.64896	2.87935	23.8253	3.60929e-06	2.39764e-05		0.573187	2.87935
220108	ENSG00000150510	FAM124A	family with sequence similarity 124 member A	protein coding		1.82312	-2.21749	31.8626	1.26649e-07	1.03986e-06		0.0305095	-2.76358	0.0189482	0.890587	0.933103		0.265594	-2.76358	0.644488	0.422584	0.716569		-0.267764	-2.76358	0.636742	0.425383	0.673321		-0.0586728	-2.76358	0.0197018	0.888446	0.981474		2.36009	-2.21105	39.5205	6.72219e-09	8.06447e-08		1.69595	-2.21105	27.9333	6.42617e-07	5.71268e-06		0.664142	-2.21105
6382	ENSG00000115884	SDC1	syndecan 1	protein coding		1.81818	1.22347	18.0279	4.52401e-05	0.00016903		0.793229	0.233234	13.3613	0.000292404	0.00250999		1.08131	0.233234	10.5302	0.0012768	0.0364217		-0.0674458	0.233234	0.0388988	0.843753	0.932417		1.05622	0.233234	6.82032	0.009364	0.831028		2.93191	1.23192	39.7244	6.27898e-09	7.61013e-08		1.3122	1.23192	11.5826	0.000930617	0.00276646		1.61971	1.23192
8685	ENSG00000019169	MARCO	macrophage receptor with collagenous structure	protein coding		1.81552	4.36226	42.4799	2.14296e-09	3.50802e-08		1.20403	3.46606	57.1404	2.98169e-13	8.93036e-11		0.83467	3.46606	11.0064	0.000994148	0.0314381		0.688233	3.46606	8.36505	0.00404157	0.110077		0.574333	3.46606	3.43898	0.0644372	0.873721		2.28428	4.36858	50.6769	1.19681e-10	2.79261e-09		1.66662	4.36858	37.0259	1.74783e-08	2.99463e-07		0.617657	4.36858
3934	ENSG00000148346	LCN2	lipocalin 2	protein coding		1.81374	5.6984	22.0273	7.68745e-06	3.59605e-05		0.128592	4.73886	0.327682	0.56736	0.690966		-0.282135	4.73886	0.587132	0.443999	0.728257		-0.54183	4.73886	2.42382	0.120323	0.384843		-0.464195	4.73886	1.06864	0.3019	0.886556		2.5924	5.70324	33.194	7.75377e-08	6.4129e-07		1.56291	5.70324	17.8115	5.04902e-05	0.000227494		1.02949	5.70324
6035	ENSG00000129538	RNASE1	ribonuclease A family member 1, pancreatic	protein coding		1.80917	2.15681	18.0049	4.57143e-05	0.000170556		0.95275	1.30016	20.1832	9.30972e-06	0.00017912		0.937469	1.30016	8.30994	0.00416334	0.0674546		0.543958	1.30016	2.87579	0.0907267	0.346437		0.33523	1.30016	0.662446	0.416199	0.90011		2.14921	2.16123	17.7684	5.1483e-05	0.00018375		1.72959	2.16123	16.1695	0.000106694	0.000431611		0.41962	2.16123
3778	ENSG00000156113	KCNMA1	potassium calcium-activated channel subfamily M alpha 1	protein coding		1.80367	0.346491	22.9123	5.23407e-06	2.5806e-05		0.838214	-0.330066	17.5877	3.40578e-05	0.000482465		1.02982	-0.330066	11.6421	0.000712911	0.0256756		0.237396	-0.330066	0.577787	0.447645	0.689696		0.112566	-0.330066	0.0769423	0.781633	0.967378		2.17381	0.335389	24.8697	2.31245e-06	1.20561e-05		1.63848	0.335389	19.1504	2.7656e-05	0.000135414		0.535324	0.335389
51513	ENSG00000010030	ETV7	ETS variant 7	protein coding		1.80236	5.54807	28.6952	4.59985e-07	3.12936e-06		1.47432	3.88625	51.4833	3.71973e-12	7.94062e-10		1.42616	3.88625	19.2524	1.47964e-05	0.00261036		1.06713	3.88625	12.2754	0.000512747	0.0356822		0.144211	3.88625	0.113284	0.736619	0.958892		2.2725	5.54963	32.5235	1.01088e-07	8.061e-07		1.66164	5.54963	24.8754	2.31112e-06	1.64454e-05		0.610853	5.54963
4313	ENSG00000087245	MMP2	matrix metallopeptidase 2	protein coding		1.78562	-2.60802	18.5579	3.5544e-05	0.000137149		0.558147	-3.02071	3.36272	0.0674593	0.145621		-0.592679	-3.02071	1.23214	0.267684	0.586329		0.686676	-3.02071	2.60268	0.107502	0.368101		1.32778	-3.02071	7.21553	0.00754035	0.818242		2.3962	-2.60395	24.4918	2.70811e-06	1.38761e-05		1.62203	-2.60395	15.1287	0.000172341	0.000650686		0.77417	-2.60395
2633	ENSG00000117228	GBP1	guanylate binding protein 1	protein coding		1.78268	8.99153	53.3069	4.47793e-11	1.61502e-09		1.03076	7.34058	52.5963	2.25735e-12	5.16803e-10		1.27891	7.34058	33.4762	1.49282e-08	2.62022e-05		0.574469	7.34058	7.23746	0.00744971	0.144574		0.260952	7.34058	0.845491	0.358405	0.892267		2.32894	8.99791	70.1186	2.02249e-13	1.57564e-11		1.6322	8.99791	48.8623	2.24788e-10	1.01903e-08		0.696742	8.99791
64866	ENSG00000163814	CDCP1	CUB domain containing protein 1	protein coding		1.78027	1.25283	37.8067	1.23864e-08	1.49365e-07		0.588994	0.2645	15.797	8.41601e-05	0.000944902		-0.0392319	0.2645	0.0256805	0.872767	0.953688		-0.0931441	0.2645	0.163601	0.686086	0.848052		0.242537	0.2645	0.719754	0.39675	0.897855		2.34367	1.24722	51.0806	1.03257e-10	2.46397e-09		1.57667	1.24722	31.9586	1.26102e-07	1.47558e-06		0.767002	1.24722
838	ENSG00000137757	CASP5	caspase 5	protein coding		1.77537	4.49766	48.1103	2.77427e-10	6.64017e-09		1.20665	3.4896	48.3849	1.5057e-11	2.64283e-09		0.86311	3.4896	9.77576	0.00190219	0.0443297		0.284733	3.4896	1.11572	0.291503	0.561227		-0.00975269	3.4896	0.000745331	0.978234	0.996592		2.28339	4.4955	58.3009	8.96998e-12	3.22776e-10		1.64764	4.4955	43.8873	1.34513e-09	3.98667e-08		0.635751	4.4955
200931	ENSG00000163959	SLC51A	solute carrier family 51 alpha subunit	protein coding		1.77371	-0.356099	28.9466	4.13048e-07	2.8593e-06		1.01523	-1.59539	19.1506	1.55673e-05	0.00026217		0.141333	-1.59539	0.141064	0.707432	0.88222		-0.202934	-1.59539	0.301336	0.583363	0.785461		-0.37021	-1.59539	0.564283	0.452997	0.908006		2.37988	-0.355872	38.641	9.3711e-09	1.06195e-07		1.60479	-0.355872	24.7324	2.44558e-06	1.7281e-05		0.775091	-0.355872
284348	ENSG00000159871	LYPD5	LY6/PLAUR domain containing 5	protein coding		1.77225	-0.399074	36.4016	2.12077e-08	2.29779e-07		1.05261	-1.50216	49.5979	8.72982e-12	1.68177e-09		0.597982	-1.50216	6.32646	0.0123012	0.123468		0.685877	-1.50216	9.60115	0.00208728	0.078603		0.0612841	-1.50216	0.040468	0.840675	0.975525		2.45139	-0.389262	55.8231	2.02413e-11	6.30674e-10		1.57434	-0.389262	31.9153	1.27968e-07	1.49299e-06		0.877054	-0.389262
94240	ENSG00000133106	EPSTI1	epithelial stromal interaction 1	protein coding		1.7646	7.64481	55.2674	2.29775e-11	9.67936e-10		0.888111	6.60173	32.7944	2.06175e-08	1.26729e-06		1.08631	6.60173	20.455	8.13455e-06	0.00178474		0.850584	6.60173	14.2562	0.000184642	0.0189231		0.352674	6.60173	1.36169	0.243965	0.882262		2.07618	7.6519	55.3581	2.40237e-11	7.24241e-10		1.68866	7.6519	50.7404	1.17063e-10	6.46588e-09		0.38752	7.6519
1668	ENSG00000239839	DEFA3	defensin alpha 3	protein coding		1.76285	5.34752	9.79875	0.00222931	0.00518346		-0.0796349	3.99239	0.0532283	0.81766	0.883166		-0.660317	3.99239	1.42134	0.233916	0.550531		-0.607606	3.99239	1.35951	0.244342	0.520058		-0.829099	3.99239	1.43076	0.232374	0.882212		2.69664	5.35058	16.5608	8.91655e-05	0.000300458		1.34813	5.35058	6.15978	0.0145866	0.0296024		1.3485	5.35058
8578	ENSG00000074660	SCARF1	scavenger receptor class F member 1	protein coding		1.73562	7.39857	74.1567	5.25904e-14	1.23837e-11		0.848018	5.92366	46.4044	3.70261e-11	5.57049e-09		0.610946	5.92366	9.31068	0.00243564	0.0507596		0.202763	5.92366	1.12159	0.290238	0.559912		0.276537	5.92366	1.252	0.263866	0.882954		2.28032	7.40227	104.99	1.08516e-17	1.71423e-14		1.57083	7.40227	70.0306	2.07828e-13	8.19564e-11		0.709482	7.40227
26519	ENSG00000134809	TIMM10	translocase of inner mitochondrial membrane 10	protein coding		1.71141	4.59758	42.2904	2.29884e-09	3.72459e-08		0.848347	3.77623	65.4003	7.97976e-15	4.34677e-12		0.553614	3.77623	10.6807	0.00117959	0.0347107		0.761107	3.77623	24.7289	9.94617e-07	0.00047612		0.438273	3.77623	4.61601	0.0322961	0.873721		2.30587	4.60325	58.1444	9.44808e-12	3.35396e-10		1.54145	4.60325	37.5393	1.43623e-08	2.56364e-07		0.764422	4.60325
6604	ENSG00000082014	SMARCD3	SWI/SNF related, matrix associated, actin dependent regulator of chromatin, subfamily d, member 3	protein coding		1.70305	6.77374	105.865	7.16333e-18	2.82898e-14		0.6971	5.69148	65.1298	8.97397e-15	4.57296e-12		0.384756	5.69148	7.58074	0.00617816	0.0850883		0.433782	5.69148	11.4815	0.000775262	0.0456868		0.278081	5.69148	2.7425	0.0985238	0.873721		2.18142	6.77794	148.158	4.25555e-22	5.83306e-18		1.54389	6.77794	102.545	2.02483e-17	9.21248e-14		0.637526	6.77794
126393	ENSG00000004776	HSPB6	heat shock protein family B (small) member 6	protein coding		1.69281	-1.85606	25.9888	1.40907e-06	8.27538e-06		0.749242	-2.51922	12.0958	0.000563041	0.00401914		0.428091	-2.51922	1.5108	0.219768	0.535174		0.446804	-2.51922	1.90894	0.167882	0.440727		-0.0548425	-2.51922	0.0154164	0.901251	0.984099		2.10717	-1.84974	29.1957	3.83089e-07	2.547e-06		1.57624	-1.84974	22.1873	7.27206e-06	4.36296e-05		0.530931	-1.84974
6539	ENSG00000111181	SLC6A12	solute carrier family 6 member 12	protein coding		1.68966	3.17791	31.7473	1.3341e-07	1.08465e-06		0.759137	2.24394	22.4439	3.04529e-06	7.44683e-05		0.532568	2.24394	4.27318	0.0393842	0.230056		0.657943	2.24394	7.8849	0.00523795	0.122583		0.324421	2.24394	1.09178	0.29673	0.886556		1.96617	3.18006	30.7668	2.03888e-07	1.47676e-06		1.60736	3.18006	28.2538	5.66018e-07	5.16093e-06		0.358812	3.18006
5468	ENSG00000132170	PPARG	peroxisome proliferator activated receptor gamma	protein coding		1.68921	-0.697982	32.1459	1.13078e-07	9.43133e-07		0.623859	-1.52057	13.9956	0.000211038	0.00196567		0.00490397	-1.52057	0.000294965	0.986306	0.995791		0.71795	-1.52057	9.20656	0.00257465	0.0888028		0.564853	-1.52057	3.33085	0.0687643	0.873721		2.47619	-0.687926	57.3787	1.20085e-11	4.09229e-10		1.44426	-0.687926	27.3293	8.24642e-07	7.01501e-06		1.03193	-0.687926
730249	ENSG00000102794	ACOD1	aconitate decarboxylase 1	protein coding		1.67028	-1.41691	25.7577	1.55291e-06	8.98257e-06		1.26044	-2.51051	40.1802	6.46667e-10	6.46544e-08		1.40626	-2.51051	20.8138	6.8091e-06	0.00165482		0.887026	-2.51051	8.8418	0.00312878	0.100345		0.457425	-2.51051	1.3043	0.254137	0.882954		2.09831	-1.40717	29.8699	2.91253e-07	1.99953e-06		1.56574	-1.40717	22.6203	6.03077e-06	3.7258e-05		0.532573	-1.40717
6861	ENSG00000129990	SYT5	synaptotagmin 5	protein coding		1.66737	-1.76768	13.2596	0.000412279	0.00116508		-0.231617	-0.985545	0.431383	0.511702	0.643114		0.210516	-0.985545	0.160699	0.688735	0.874172		1.50293	-0.985545	11.4986	0.000768384	0.0456868		0.129653	-0.985545	0.0388361	0.843877	0.975719		1.84551	-1.76587	10.4024	0.00165797	0.00397305		1.657	-1.76587	12.3608	0.000638262	0.00200609		0.188504	-1.76587
205	ENSG00000162433	AK4	adenylate kinase 4	protein coding		1.66501	0.270957	60.6816	3.6975e-12	2.5731e-10		0.765915	-0.946334	31.3031	4.18815e-08	2.26576e-06		0.808789	-0.946334	14.5455	0.000159226	0.0107952		0.358137	-0.946334	3.00036	0.0840445	0.336114		0.25585	-0.946334	0.909689	0.340794	0.890984		2.19452	0.273856	84.8172	2.53778e-15	5.34524e-13		1.49978	0.273856	54.9739	2.69748e-11	2.29097e-09		0.69474	0.273856
3674	ENSG00000005961	ITGA2B	integrin subunit alpha 2b	protein coding		1.66203	6.95786	34.9217	3.79794e-08	3.7311e-07		0.758686	6.10407	16.4867	5.93371e-05	0.000728887		0.292518	6.10407	0.89897	0.343651	0.655386		-0.151514	6.10407	0.269548	0.603933	0.799625		0.128223	6.10407	0.121795	0.727286	0.957161		2.05385	6.95937	39.2679	7.45561e-09	8.809e-08		1.50532	6.95937	28.6972	4.71967e-07	4.43164e-06		0.548536	6.95937
22949	ENSG00000106853	PTGR1	prostaglandin reductase 1	protein coding		1.6619	-0.352064	34.6054	4.2701e-08	4.13579e-07		0.346617	-1.20591	4.32476	0.038221	0.0950082		0.00380623	-1.20591	0.000107408	0.991736	0.997554		-0.246634	-1.20591	0.86982	0.351588	0.614162		0.237087	-1.20591	0.560489	0.454519	0.908304		2.31954	-0.348503	52.3518	6.61277e-11	1.68487e-09		1.4626	-0.348503	29.378	3.55673e-07	3.48983e-06		0.856935	-0.348503
8876	ENSG00000112299	VNN1	vanin 1	protein coding		1.66157	6.27042	34.6607	4.20645e-08	4.08416e-07		0.211846	4.80954	2.40465	0.121795	0.227422		0.136965	4.80954	0.406644	0.524056	0.782784		-0.199073	4.80954	0.92499	0.33677	0.602146		-0.0258783	4.80954	0.0096072	0.92197	0.98708		2.27888	6.27772	53.8749	3.97486e-11	1.08447e-09		1.41081	6.27772	27.9965	6.29134e-07	5.63403e-06		0.868067	6.27772
6283	ENSG00000163221	S100A12	S100 calcium binding protein A12	protein coding		1.65872	7.33119	35.6267	2.885e-08	2.94218e-07		0.918372	6.53155	29.1601	1.16677e-07	5.1341e-06		0.00494322	6.53155	0.000279161	0.986678	0.99603		0.567875	6.53155	5.15825	0.023686	0.219453		-0.129193	6.53155	0.139138	0.709344	0.954265		2.32953	7.33053	54.2334	3.51784e-11	9.82013e-10		1.4691	7.33053	31.417	1.57079e-07	1.75362e-06		0.86043	7.33053
2949	ENSG00000134201	GSTM5	glutathione S-transferase mu 5	protein coding		1.65862	-0.643962	23.571	3.93464e-06	2.00705e-05		0.618088	-1.40053	10.395	0.00137109	0.00785891		0.884835	-1.40053	7.73615	0.00567791	0.080299		0.423922	-1.40053	2.24626	0.134755	0.403518		0.0514634	-1.40053	0.0187571	0.891136	0.981841		2.1919	-0.640181	29.7302	3.08233e-07	2.09787e-06		1.49938	-0.640181	19.4224	2.44675e-05	0.000122044		0.692522	-0.640181
2713	ENSG00000229894	GK3P	glycerol kinase 3 pseudogene	protein coding		1.65494	-2.32038	36.4624	2.07149e-08	2.25523e-07		0.763587	-3.21696	12.9082	0.000369432	0.00296239		0.582757	-3.21696	3.34053	0.0683642	0.309575		-0.0214855	-3.21696	0.00378821	0.950954	0.98146		0.419613	-3.21696	1.09393	0.296257	0.886556		2.02684	-2.31584	39.2058	7.5689e-09	8.9029e-08		1.57082	-2.31584	32.3145	1.0916e-07	1.32544e-06		0.45602	-2.31584
89872	ENSG00000143595	AQP10	aquaporin 10	protein coding		1.65483	2.74089	36.9646	1.71897e-08	1.93823e-07		0.584067	1.95019	10.118	0.00158698	0.00881486		0.3927	1.95019	1.76939	0.184243	0.491636		-0.389897	1.95019	1.75781	0.185682	0.460723		-0.240482	1.95019	0.413565	0.520547	0.913673		2.00559	2.73816	39.6378	6.48671e-09	7.81622e-08		1.52921	2.73816	31.6412	1.43616e-07	1.64042e-06		0.476372	2.73816
81493	ENSG00000162520	SYNC	syncoilin, intermediate filament protein	protein coding		1.65252	-2.17651	27.1416	8.70152e-07	5.46118e-06		0.253774	-2.75785	1.2741	0.2597	0.396184		0.287307	-2.75785	0.688342	0.407241	0.704723		-0.413591	-2.75785	1.29733	0.255407	0.530459		0.448283	-2.75785	1.2199	0.270067	0.88556		2.30014	-2.16917	39.3125	7.27026e-09	8.62872e-08		1.49231	-2.16917	23.0281	5.05936e-06	3.19435e-05		0.807826	-2.16917
134147	ENSG00000164237	CMBL	carboxymethylenebutenolidase homolog	protein coding		1.65051	1.4602	11.086	0.00117941	0.00295066		0.224034	0.548974	0.851616	0.356672	0.497865		0.11399	0.548974	0.0821552	0.774551	0.912083		0.0281179	0.548974	0.00606535	0.937964	0.975959		0.361801	0.548974	0.669307	0.413798	0.90011		1.84716	1.4769	10.3989	0.00166203	0.00398167		1.59824	1.4769	9.79394	0.00224413	0.00587415		0.248928	1.4769
306	ENSG00000138772	ANXA3	annexin A3	protein coding		1.63988	6.17015	35.1756	3.43934e-08	3.42136e-07		1.06511	4.95534	35.4212	5.96478e-09	4.64166e-07		0.230881	4.95534	0.593275	0.441626	0.727225		-0.179838	4.95534	0.390782	0.532258	0.750512		-0.10826	4.95534	0.0857755	0.769775	0.964541		2.2097	6.16174	48.2444	2.81157e-10	5.65068e-09		1.46189	6.16174	30.4032	2.36037e-07	2.47424e-06		0.747811	6.16174
10184	ENSG00000145685	LHFPL2	lipoma HMGIC fusion partner-like 2	protein coding		1.63288	5.30462	66.4077	5.89652e-13	6.74981e-11		0.853675	4.00958	69.8344	1.1773e-15	8.08601e-13		0.981405	4.00958	37.4583	2.29553e-09	9.06564e-06		0.417132	4.00958	7.3893	0.00685708	0.138341		0.310304	4.00958	2.41265	0.121178	0.873721		2.08338	5.30627	82.5344	5.01399e-15	9.00069e-13		1.50165	5.30627	60.7124	4.05504e-12	6.21918e-10		0.581724	5.30627
59341	ENSG00000111199	TRPV4	transient receptor potential cation channel subfamily V member 4	protein coding		1.63169	1.08206	60.0058	4.62143e-12	3.04186e-10		0.759091	0.359926	37.1211	2.68752e-09	2.34557e-07		0.651087	0.359926	11.1202	0.000936576	0.0301941		0.760448	0.359926	18.2418	2.45241e-05	0.00472447		0.619975	0.359926	7.10413	0.00801341	0.818242		1.98818	1.08745	67.0493	5.21673e-13	3.24444e-11		1.52279	1.08745	53.1679	4.99432e-11	3.52211e-09		0.465384	1.08745
6507	ENSG00000079215	SLC1A3	solute carrier family 1 member 3	protein coding		1.62985	0.458254	53.0375	4.86837e-11	1.72822e-09		0.749262	-0.537796	29.4339	1.02322e-07	4.65814e-06		0.596048	-0.537796	7.41776	0.00675147	0.0892494		0.17309	-0.537796	0.667242	0.414518	0.664449		0.0342949	-0.537796	0.015282	0.90168	0.984099		2.12607	0.46238	69.9336	2.11873e-13	1.63266e-11		1.47547	0.46238	46.5926	5.0064e-10	1.8435e-08		0.650595	0.46238
2191	ENSG00000078098	FAP	fibroblast activation protein alpha	protein coding		1.62962	-1.46464	21.9285	8.00007e-06	3.72245e-05		1.29665	-2.54949	24.3478	1.19787e-06	3.53697e-05		1.40291	-2.54949	12.3733	0.000487335	0.0212078		1.29259	-2.54949	11.4387	0.000792809	0.0462141		1.05225	-2.54949	4.52061	0.0341226	0.873721		2.04599	-1.45582	24.9171	2.26178e-06	1.18426e-05		1.53472	-1.45582	19.2791	2.60782e-05	0.000128737		0.511268	-1.45582
375686	ENSG00000186583	SPATC1	spermatogenesis and centriole associated 1	protein coding		1.6164	0.055305	26.3172	1.22826e-06	7.36632e-06		0.633754	-0.91476	16.4302	6.10595e-05	0.000744832		-0.0359847	-0.91476	0.0197411	0.888336	0.958965		0.152992	-0.91476	0.414284	0.520185	0.741104		0.413391	-0.91476	1.94894	0.163504	0.873721		2.318	0.054011	43.2608	1.67483e-09	2.45657e-08		1.34952	0.054011	20.2836	1.67097e-05	8.83409e-05		0.96848	0.054011
53841	ENSG00000099834	CDHR5	cadherin related family member 5	protein coding		1.61487	-0.162847	29.2631	3.62683e-07	2.57265e-06		1.00718	-0.896288	45.0318	6.92757e-11	9.43403e-09		0.526028	-0.896288	4.78774	0.0292617	0.197795		1.10151	-0.896288	26.5797	4.04695e-07	0.00022832		0.639424	-0.896288	5.03532	0.0254014	0.873721		2.05658	-0.153013	33.6298	6.48839e-08	5.49583e-07		1.50474	-0.153013	25.65	1.66098e-06	1.2557e-05		0.551845	-0.153013
7100	ENSG00000187554	TLR5	toll like receptor 5	protein coding		1.61093	6.06118	74.2573	5.12806e-14	1.23837e-11		0.739629	4.89207	40.8076	4.83581e-10	5.11057e-08		0.496599	4.89207	7.27175	0.00731143	0.0932946		0.0702971	4.89207	0.154277	0.694698	0.852957		0.110356	4.89207	0.230732	0.631254	0.932276		2.04812	6.05858	93.5978	2.23418e-16	9.80369e-14		1.47253	6.05858	68.0395	3.87251e-13	1.13285e-10		0.575595	6.05858
105377068	ENSG00000283646	LINC02009	long intergenic non-protein coding RNA 2009	lincRNA		1.6097	1.02543	13.8531	0.000311409	0.000912678		-0.516406	-0.21233	3.80679	0.0517681	0.119291		-0.392968	-0.21233	0.973742	0.324367	0.639783		-0.759285	-0.21233	3.679	0.055839	0.288292		-0.924588	-0.21233	3.1129	0.078465	0.873721		2.70866	1.0274	29.8705	2.92757e-07	2.00811e-06		1.28375	1.0274	10.2445	0.00179393	0.00485004		1.42491	1.0274
133	ENSG00000148926	ADM	adrenomedullin	protein coding		1.60777	7.16462	80.2688	8.43849e-15	4.59665e-12		0.881346	6.0784	46.5794	3.41905e-11	5.29517e-09		0.649444	6.0784	9.99487	0.00169374	0.0418716		0.17255	6.0784	0.750144	0.386969	0.643512		0.308303	6.0784	1.46988	0.226106	0.881393		2.02936	7.16139	99.5359	4.49743e-17	3.32494e-14		1.47838	7.16139	74.232	5.7394e-14	3.9455e-11		0.550978	7.16139
105373098	ENSG00000272666	U62317.2	uncharacterized LOC105373098	lincRNA		1.60464	1.12633	35.6171	2.87862e-08	2.93946e-07		0.88982	0.493391	39.2173	1.01118e-09	9.92145e-08		0.940734	0.493391	18.0556	2.69243e-05	0.00341141		1.1194	0.493391	30.8858	5.10996e-08	3.77314e-05		0.763333	0.493391	8.20481	0.00440613	0.728274		2.29993	1.13152	56.7445	1.48526e-11	4.8178e-10		1.39396	1.13152	30.3491	2.39955e-07	2.50202e-06		0.905974	1.13152
9934	ENSG00000174944	P2RY14	purinergic receptor P2Y14	protein coding		1.60448	5.78841	28.2365	5.55491e-07	3.70257e-06		0.886638	4.15881	29.8541	8.36652e-08	3.99726e-06		1.12973	4.15881	20.4246	8.25841e-06	0.0017871		0.162434	4.15881	0.418702	0.51797	0.73978		0.0536265	4.15881	0.0269451	0.869699	0.978478		2.32873	5.79031	45.6369	7.13413e-10	1.23302e-08		1.40277	5.79031	24.3068	2.94063e-06	2.01795e-05		0.925966	5.79031
101928932	ENSG00000237419	AL954642.1	uncharacterized LOC101928932	lincRNA		1.60032	-1.71922	13.9259	0.000300495	0.000884846		0.0823737	-2.09593	0.0872935	0.767805	0.847176		0.252764	-2.09593	0.347809	0.555701	0.803036		0.468823	-2.09593	1.46617	0.226692	0.503239		0.30041	-2.09593	0.356019	0.551075	0.92035		1.92308	-1.70775	14.7842	0.000202422	0.000618061		1.52399	-1.70775	12.2899	0.000660396	0.00206498		0.399096	-1.70775
101928674	ENSG00000266970	AC061992.1	uncharacterized LOC101928674	lincRNA		1.5986	-0.859265	43.7029	1.35224e-09	2.41371e-08		0.76472	-1.72892	19.5963	1.24656e-05	0.000222759		0.0201905	-1.72892	0.00517785	0.942673	0.978195		-0.00128609	-1.72892	1.07825e-05	0.997382	0.999901		0.108029	-1.72892	0.0999007	0.75212	0.962779		2.07217	-0.875364	55.6434	2.15069e-11	6.6227e-10		1.43578	-0.875364	37.5038	1.44458e-08	2.57562e-07		0.636386	-0.875364
55640	ENSG00000119686	FLVCR2	feline leukemia virus subgroup C cellular receptor family member 2	protein coding		1.58925	4.61661	81.2889	6.25452e-15	3.90697e-12		0.580739	3.65465	43.8888	1.16937e-10	1.50183e-08		0.744538	3.65465	30.9677	4.91428e-08	5.54506e-05		0.253888	3.65465	3.74589	0.0536674	0.284738		0.444123	3.65465	7.16933	0.00773246	0.818242		2.06135	4.62276	111.495	2.07951e-18	4.69287e-15		1.44337	4.62276	75.9842	3.39684e-14	3.28743e-11		0.617978	4.62276
101929544	ENSG00000248455	LINC02217	long intergenic non-protein coding RNA 2217	lincRNA		1.58871	-2.16456	23.9241	3.38109e-06	1.76124e-05		0.834472	-2.80358	12.8002	0.000390658	0.00308099		0.248782	-2.80358	0.444349	0.505429	0.770773		0.103817	-2.80358	0.0815672	0.775338	0.897619		0.111883	-2.80358	0.0560178	0.81303	0.971148		2.0537	-2.19051	29.5234	3.3525e-07	2.26419e-06		1.3974	-2.19051	18.9857	2.97248e-05	0.000143905		0.656303	-2.19051
646168	ENSG00000244227	LRRC77P	leucine rich repeat containing 77, pseudogene	transcribed unitary pseudogene		1.5876	-2.99082	5.40073	0.021937	0.0388496		-0.0205141	-3.74943	0.0028122	0.957735	0.974744		-0.598022	-3.74943	0.97991	0.322841	0.638607		0.00556681	-3.74943	8.94874e-06	0.997615	0.999901		-1.88755	-3.74943	4.45425	0.0354571	0.873721		0.990561	-2.98143	1.22437	0.270924	0.345123		1.75193	-2.98143	6.47016	0.0123621	0.0256346		-0.761366	-2.98143
3084	ENSG00000157168	NRG1	neuregulin 1	protein coding		1.58735	3.55399	38.3208	1.02229e-08	1.2783e-07		0.707848	2.59456	17.2376	4.06194e-05	0.000555553		0.904885	2.59456	12.4675	0.0004641	0.0205361		-0.348355	2.59456	1.63912	0.201215	0.476264		0.535233	2.59456	2.76945	0.0968905	0.873721		1.59496	3.55044	27.8897	6.57407e-07	4.07417e-06		1.58899	3.55044	36.5219	2.12097e-08	3.49374e-07		0.00596954	3.55044
8807	ENSG00000115607	IL18RAP	interleukin 18 receptor accessory protein	protein coding		1.58326	7.04182	44.4035	1.0564e-09	1.98429e-08		0.54967	6.35666	24.2402	1.26249e-06	3.68642e-05		0.409547	6.35666	5.25187	0.0224607	0.172962		-0.233236	6.35666	1.74791	0.186923	0.462493		0.154726	6.35666	0.502829	0.478688	0.908693		2.08067	7.03409	61.4367	3.20203e-12	1.37827e-10		1.38136	7.03409	37.2167	1.62468e-08	2.81725e-07		0.699312	7.03409
84288	ENSG00000203666	EFCAB2	EF-hand calcium binding domain 2	protein coding		1.58199	3.67179	37.1536	1.59841e-08	1.83504e-07		0.932576	2.30051	72.2746	4.14229e-16	3.0185e-13		0.664203	2.30051	14.51	0.000162148	0.0108562		0.086924	2.30051	0.257708	0.611989	0.804493		0.128614	2.30051	0.340019	0.560159	0.920819		2.08614	3.67397	47.442	3.73793e-10	7.25406e-09		1.44624	3.67397	32.7543	9.22513e-08	1.15658e-06		0.639904	3.67397
105371730	ENSG00000214708	AC116407.1	uncharacterized LOC105371730	antisense		1.57715	-0.657689	34.2805	4.85121e-08	4.62769e-07		0.735694	-1.75375	16.0985	7.22243e-05	0.000842013		0.53981	-1.75375	3.57107	0.0595431	0.288114		0.283609	-1.75375	1.05443	0.305132	0.574102		0.240364	-1.75375	0.443621	0.505778	0.912094		1.86407	-0.662543	33.183	7.73793e-08	6.40315e-07		1.49781	-0.662543	30.477	2.27852e-07	2.39798e-06		0.366259	-0.662543
2196	ENSG00000086570	FAT2	FAT atypical cadherin 2	protein coding		1.56243	-2.98213	15.772	0.000126688	0.000416416		0.442727	-3.27405	3.26817	0.0714162	0.152125		0.526815	-3.27405	2.04592	0.153425	0.450829		-0.0704975	-3.27405	0.0341622	0.85346	0.936387		-0.0100521	-3.27405	0.000396712	0.984119	0.99789		2.03641	-2.9786	18.9875	2.97007e-05	0.000113686		1.4379	-2.9786	12.9529	0.000480465	0.00156881		0.598509	-2.9786
642987	ENSG00000186952	TMEM232	transmembrane protein 232	protein coding		1.56159	-1.95361	6.36797	0.0130262	0.0245701		-0.421459	-3.00918	3.85893	0.0501986	0.116719		-0.944163	-3.00918	7.46761	0.00657056	0.087779		-0.476428	-3.00918	2.19318	0.139438	0.409446		-0.470425	-3.00918	1.34826	0.246301	0.882262		0.674776	-1.94283	0.580391	0.447793	0.526363		1.73805	-1.94283	7.97871	0.00562329	0.0129775		-1.06327	-1.94283
10791	ENSG00000168899	VAMP5	vesicle associated membrane protein 5	protein coding		1.54769	6.17917	42.1604	2.41236e-09	3.87277e-08		1.12262	5.29012	103.867	9.25526e-22	2.43676e-18		0.559624	5.29012	9.43371	0.0022812	0.049297		0.820934	5.29012	25.7797	5.96487e-07	0.00031409		0.0317942	5.29012	0.0200211	0.887552	0.981295		2.24309	6.18647	71.3843	1.38258e-13	1.1258e-11		1.35213	6.18647	38.3511	1.05452e-08	2.0143e-07		0.890966	6.18647
4680	ENSG00000086548	CEACAM6	carcinoembryonic antigen related cell adhesion molecule 6	protein coding		1.54633	2.07548	14.0512	0.000283585	0.000841593		-0.582833	0.902641	4.04141	0.0450917	0.10747		-0.401566	0.902641	0.828734	0.363207	0.67169		-1.39678	0.902641	9.15143	0.0026515	0.0903504		-0.689177	0.902641	1.4817	0.224252	0.879125		1.94918	2.07898	15.616	0.000137714	0.000440109		1.41852	2.07898	11.6802	0.000887573	0.00265867		0.530652	2.07898
671	ENSG00000101425	BPI	bactericidal/permeability-increasing protein	protein coding		1.53868	4.35347	22.8909	5.2884e-06	2.60409e-05		0.138091	3.44363	0.536381	0.464381	0.601741		-0.281074	3.44363	0.842776	0.359177	0.668385		-0.192537	3.44363	0.464297	0.496031	0.7244		0.137662	3.44363	0.149466	0.699259	0.951417		2.11934	4.36193	31.1111	1.77554e-07	1.31374e-06		1.35849	4.36193	18.6469	3.46738e-05	0.000163456		0.760854	4.36193
1088	ENSG00000124469	CEACAM8	carcinoembryonic antigen related cell adhesion molecule 8	protein coding		1.52794	3.09783	12.8387	0.000504653	0.00138644		-0.533641	1.91128	3.76786	0.0529738	0.12135		-0.262518	1.91128	0.388267	0.53358	0.789078		-1.02859	1.91128	5.85532	0.015991	0.191807		-0.857853	1.91128	2.49558	0.114985	0.873721		2.07492	3.10025	16.3207	9.95382e-05	0.000330615		1.37354	3.10025	10.5102	0.00157318	0.00434619		0.701385	3.10025
10699	ENSG00000145244	CORIN	corin, serine peptidase	protein coding		1.52774	-0.0805675	19.3108	2.53901e-05	0.000102136		0.305499	-0.395135	1.80433	0.179979	0.303981		0.768685	-0.395135	4.28865	0.0390315	0.229628		-0.142246	-0.395135	0.163184	0.686465	0.848243		-0.0888143	-0.395135	0.0394313	0.842701	0.975545		1.68335	-0.0755724	16.1896	0.000105602	0.000348556		1.50489	-0.0755724	18.0482	4.53149e-05	0.00020683		0.178464	-0.0755724
55567	ENSG00000158486	DNAH3	dynein axonemal heavy chain 3	protein coding		1.52662	-3.84422	10.5784	0.0015125	0.00369004		0.518077	-4.26329	3.24677	0.0864337	0.175478		-0.52232	-4.26329	1.09884	0.345626	0.656426		0.475888	-4.26329	1.19404	0.312813	0.581149		0.17807	-4.26329	0.106549	0.762753	0.963743		2.34802	-3.84006	18.7207	3.34646e-05	0.000125867		1.30989	-3.84006	7.86083	0.0060662	0.01387		1.03813	-3.84006
26270	ENSG00000116663	FBXO6	F-box protein 6	protein coding		1.52475	6.10319	68.7419	2.8125e-13	3.93178e-11		0.844795	5.13246	73.5226	2.43356e-16	1.92215e-13		0.739045	5.13246	22.2489	3.35204e-06	0.0010179		0.532279	5.13246	13.1596	0.000324456	0.0264198		0.244094	5.13246	1.57576	0.210132	0.877969		1.88393	6.10905	77.4233	2.22019e-14	2.63702e-12		1.42203	6.10905	62.023	2.63299e-12	4.5984e-10		0.461896	6.10905
55301	ENSG00000152463	OLAH	oleoyl-ACP hydrolase	protein coding		1.52444	-1.02599	13.1147	0.000441927	0.00123801		0.437115	-1.97211	3.11764	0.078239	0.162817		-0.777221	-1.97211	3.18324	0.0751819	0.324266		-0.0550687	-1.97211	0.0219138	0.882394	0.951506		0.191533	-1.97211	0.164159	0.68558	0.946013		1.35083	-1.03289	7.23565	0.00826316	0.0164462		1.55596	-1.03289	13.0017	0.000469664	0.00153927		-0.205138	-1.03289
10643	ENSG00000136231	IGF2BP3	insulin like growth factor 2 mRNA binding protein 3	protein coding		1.51887	2.17023	47.9089	2.95304e-10	6.97298e-09		0.791823	0.604113	35.3749	6.09619e-09	4.67483e-07		1.10342	0.604113	29.2991	1.09155e-07	0.00010777		0.159056	0.604113	0.609157	0.435583	0.680683		0.296849	0.604113	1.32534	0.250349	0.882954		2.10511	2.17765	73.1346	7.93434e-14	7.08129e-12		1.34917	2.17765	43.0394	1.81695e-09	5.00042e-08		0.75594	2.17765
1191	ENSG00000120885	CLU	clusterin	protein coding		1.51522	7.9281	43.5038	1.46894e-09	2.56832e-08		0.581772	7.03165	13.8225	0.000230645	0.00210973		0.344165	7.03165	1.86448	0.172903	0.475348		-0.0304141	7.03165	0.0161308	0.899001	0.959455		0.252565	7.03165	0.703639	0.402083	0.897917		1.9853	7.93284	56.3278	1.73293e-11	5.54152e-10		1.34699	7.93284	36.2639	2.34248e-08	3.7953e-07		0.638309	7.93284
10398	ENSG00000101335	MYL9	myosin light chain 9	protein coding		1.51502	6.62738	23.4343	4.18549e-06	2.11714e-05		0.706771	5.80985	12.0924	0.000563881	0.00402001		0.351304	5.80985	1.12703	0.289074	0.607652		-0.31024	5.80985	0.939891	0.332913	0.599865		0.0470128	5.80985	0.0138528	0.906368	0.985177		1.90526	6.62295	26.8114	1.02691e-06	5.99624e-06		1.34412	6.62295	18.3116	4.03024e-05	0.000186429		0.561139	6.62295
467	ENSG00000162772	ATF3	activating transcription factor 3	protein coding		1.51088	3.41176	23.6886	3.75318e-06	1.9281e-05		1.2755	2.16943	62.7715	2.50594e-14	1.04174e-11		1.35453	2.16943	28.4093	1.67362e-07	0.000122007		1.00308	2.16943	17.831	3.01385e-05	0.00541021		0.341031	2.16943	1.11358	0.291964	0.886096		1.95734	3.41851	27.6011	7.40483e-07	4.52511e-06		1.40029	3.41851	20.6575	1.42152e-05	7.7088e-05		0.557057	3.41851
7138	ENSG00000105048	TNNT1	troponin T1, slow skeletal type	protein coding		1.50321	3.59456	24.9093	2.23106e-06	1.22759e-05		0.36582	3.36601	3.77792	0.0526592	0.120908		0.310389	3.36601	1.11512	0.291632	0.610187		0.731257	3.36601	7.68408	0.00584072	0.129043		0.240324	3.36601	0.455002	0.500373	0.912094		1.64828	3.58974	21.147	1.14713e-05	4.93227e-05		1.44574	3.58974	22.0612	7.7055e-06	4.58125e-05		0.202541	3.58974
6280	ENSG00000163220	S100A9	S100 calcium binding protein A9	protein coding		1.50238	12.8698	61.2289	3.08863e-12	2.2279e-10		0.89679	11.9739	45.3681	5.94054e-11	8.45429e-09		0.232633	11.9739	1.04849	0.306497	0.623773		0.474607	11.9739	5.73877	0.0170698	0.195825		0.0255288	11.9739	0.00907944	0.924137	0.987681		2.05911	12.8677	94.7045	1.61984e-16	7.99643e-14		1.32822	12.8677	56.8051	1.4549e-11	1.41e-09		0.730888	12.8677
8329	ENSG00000196747	HIST1H2AI	histone cluster 1 H2A family member i	protein coding		1.50053	-0.599576	23.6603	3.78546e-06	1.94261e-05		0.378754	-1.73594	5.08169	0.0247396	0.0686357		0.368203	-1.73594	1.83419	0.176426	0.480931		0.132259	-1.73594	0.276444	0.599343	0.796888		0.0832381	-1.73594	0.0657334	0.79779	0.970594		2.20954	-0.597804	41.9418	2.7226e-09	3.74643e-08		1.2338	-0.597804	17.8425	4.96753e-05	0.000224463		0.975735	-0.597804
8843	ENSG00000255398	HCAR3	hydroxycarboxylic acid receptor 3	protein coding		1.4963	7.21122	57.946	9.2646e-12	4.89475e-10		0.828872	6.08046	49.1072	1.08575e-11	1.99438e-09		0.458335	6.08046	5.72851	0.0171683	0.148873		0.0907159	6.08046	0.245224	0.62074	0.809664		0.19328	6.08046	0.680094	0.410064	0.90011		1.97278	7.20999	75.8038	3.58529e-14	3.87923e-12		1.37202	7.20999	53.2462	4.89703e-11	3.50038e-09		0.600761	7.20999
1511	ENSG00000100448	CTSG	cathepsin G	protein coding		1.49378	1.80447	13.4835	0.000371048	0.00106243		-0.200967	1.50542	0.555158	0.456671	0.594575		-0.380838	1.50542	0.802661	0.370857	0.677472		-0.712236	1.50542	2.96789	0.0857332	0.338075		-0.247867	1.50542	0.231193	0.630913	0.932236		1.67756	1.81756	11.5678	0.00093735	0.00240535		1.47427	1.81756	12.7129	0.000539578	0.00173847		0.203293	1.81756
342035	ENSG00000186417	GLDN	gliomedin	protein coding		1.49053	-2.49798	13.3108	0.000402278	0.00114028		0.113951	-3.40958	0.180836	0.670893	0.774149		0.098253	-3.40958	0.0607834	0.805393	0.92698		-0.13881	-3.40958	0.1165	0.733048	0.874553		-0.225827	-3.40958	0.185931	0.666566	0.940927		1.99036	-2.48695	17.7848	5.09875e-05	0.000182352		1.36789	-2.48695	11.2674	0.00108389	0.00314846		0.622475	-2.48695
285696	ENSG00000215196	AC026790.1	uncharacterized LOC285696	antisense		1.48918	0.766977	37.2785	1.5121e-08	1.75379e-07		0.713271	-0.218104	18.026	2.73273e-05	0.000403448		-0.00578935	-0.218104	0.000477965	0.982569	0.994531		-0.131152	-0.218104	0.243968	0.621636	0.810296		-0.00434247	-0.218104	0.0001671	0.989693	0.998504		1.92779	0.753858	45.1588	8.38953e-10	1.4132e-08		1.3533	0.753858	32.2576	1.11661e-07	1.35165e-06		0.57449	0.753858
5008	ENSG00000099985	OSM	oncostatin M	protein coding		1.4874	4.30102	54.56	2.92441e-11	1.15782e-09		0.765815	3.39271	34.7646	8.12488e-09	6.02576e-07		0.171687	3.39271	0.629822	0.427908	0.719419		0.621358	3.39271	10.4971	0.00129928	0.0631531		-0.0131448	3.39271	0.00252154	0.959977	0.992978		1.95239	4.28874	75.8327	3.57316e-14	3.87923e-12		1.30863	4.28874	47.7398	3.35352e-10	1.36184e-08		0.643758	4.28874
6398	ENSG00000141574	SECTM1	secreted and transmembrane 1	protein coding		1.48415	10.0404	91.979	2.92177e-16	5.7694e-13		0.937923	9.1867	63.8096	1.59346e-14	7.40347e-12		0.611937	9.1867	10.424	0.00135028	0.0374461		0.398854	9.1867	5.05588	0.0251058	0.222168		0.227594	9.1867	0.953438	0.329457	0.890984		1.78172	10.0376	98.5683	5.73402e-17	3.93827e-14		1.38828	10.0376	83.7235	3.47082e-15	7.44029e-12		0.393434	10.0376
9050	ENSG00000152229	PSTPIP2	proline-serine-threonine phosphatase interacting protein 2	protein coding		1.48301	7.00702	61.4711	2.8837e-12	2.15895e-10		0.748049	5.67861	61.0328	5.3634e-14	1.84186e-11		0.630073	5.67861	17.0097	4.55634e-05	0.00498316		0.269957	5.67861	3.44718	0.0641211	0.303179		0.259241	5.67861	1.9175	0.166932	0.873721		1.96877	7.00856	86.03	1.82312e-15	4.11425e-13		1.32778	7.00856	55.3414	2.40004e-11	2.12997e-09		0.640992	7.00856
51334	ENSG00000184838	PRR16	proline rich 16	protein coding		1.47636	-1.48712	32.5129	9.76687e-08	8.33985e-07		0.866235	-2.646	18.3806	2.28771e-05	0.000354939		0.693757	-2.646	4.91411	0.0272201	0.190989		0.684358	-2.646	5.31105	0.0217205	0.212398		0.140595	-2.646	0.119399	0.729875	0.957749		1.74516	-1.48038	32.0202	1.22726e-07	9.53354e-07		1.42031	-1.48038	29.2959	3.67758e-07	3.58478e-06		0.324854	-1.48038
64108	ENSG00000136514	RTP4	receptor transporter protein 4	protein coding		1.4734	4.81886	43.89	1.27478e-09	2.30348e-08		0.884049	3.95373	49.1161	1.08139e-11	1.99438e-09		0.930292	3.95373	21.8419	4.09653e-06	0.00109683		0.744946	3.95373	16.1566	7.01298e-05	0.00968165		0.225496	3.95373	0.812593	0.367917	0.892357		1.87816	4.82615	51.2786	9.70951e-11	2.3417e-09		1.37471	4.82615	39.5085	6.80997e-09	1.40808e-07		0.503445	4.82615
660	ENSG00000102010	BMX	BMX non-receptor tyrosine kinase	protein coding		1.46712	3.40824	37.3314	1.49282e-08	1.73781e-07		0.617617	1.99386	16.2116	6.82041e-05	0.000806452		0.0121802	1.99386	0.00230976	0.961693	0.986443		-0.106959	1.99386	0.20027	0.654754	0.829875		0.167793	1.99386	0.308761	0.578763	0.923562		1.86047	3.40806	43.6731	1.45451e-09	2.20344e-08		1.35491	3.40806	32.5899	9.84602e-08	1.22374e-06		0.505558	3.40806
51338	ENSG00000110079	MS4A4A	membrane spanning 4-domains A4A	protein coding		1.46144	3.18222	43.1786	1.65119e-09	2.81987e-08		0.644912	2.46452	22.352	3.18623e-06	7.74352e-05		0.721744	2.46452	11.6532	0.000708823	0.0256756		0.546795	2.46452	7.4509	0.00663066	0.13746		0.367827	2.46452	1.98555	0.159612	0.873721		2.04257	3.19015	68.0122	3.89508e-13	2.56378e-11		1.27224	3.19015	37.2907	1.57372e-08	2.74477e-07		0.770335	3.19015
55647	ENSG00000139832	RAB20	RAB20, member RAS oncogene family	protein coding		1.46002	5.22725	57.7579	9.91412e-12	5.08045e-10		0.702775	4.30479	39.5783	8.55022e-10	8.44174e-08		0.334785	4.30479	3.34582	0.0681467	0.30914		0.298241	4.30479	3.11423	0.0784016	0.328353		0.155092	4.30479	0.491473	0.483693	0.9099		1.88583	5.23321	73.4335	7.39958e-14	6.75672e-12		1.33022	5.23321	51.2964	9.64949e-11	5.56325e-09		0.555608	5.23321
26873	ENSG00000178814	OPLAH	5-oxoprolinase (ATP-hydrolysing)	protein coding		1.45886	4.62652	49.2087	1.87856e-10	4.80188e-09		0.56582	3.80474	22.522	2.93063e-06	7.19987e-05		0.161721	3.80474	0.701011	0.402962	0.701271		0.209373	3.80474	1.36739	0.242983	0.518983		0.0670093	3.80474	0.0814416	0.775506	0.965766		1.96714	4.61717	72.2151	1.07212e-13	8.89052e-12		1.27118	4.61717	42.3125	2.39651e-09	6.16574e-08		0.695965	4.61717
1845	ENSG00000108861	DUSP3	dual specificity phosphatase 3	protein coding		1.45855	6.71429	104.479	1.01542e-17	3.20813e-14		0.510978	5.70353	57.4465	2.60378e-13	8.06509e-11		0.502713	5.70353	22.4671	3.01082e-06	0.000951237		0.216435	5.70353	4.58432	0.0328912	0.240547		0.268944	5.70353	4.29707	0.038841	0.873721		1.89362	6.71704	145.545	7.38502e-22	5.83306e-18		1.3293	6.71704	101.782	2.45337e-17	9.21248e-14		0.564325	6.71704
4353	ENSG00000005381	MPO	myeloperoxidase	protein coding		1.45695	3.62609	29.4523	3.37417e-07	2.41951e-06		0.10828	2.87067	0.425271	0.514707	0.64556		0.132686	2.87067	0.262299	0.608838	0.832953		-0.0589248	2.87067	0.0573293	0.810895	0.915568		0.12212	2.87067	0.152361	0.696505	0.950309		1.70507	3.63767	28.1704	5.85724e-07	3.67461e-06		1.40207	3.63767	26.6794	1.08485e-06	8.83368e-06		0.303001	3.63767
6279	ENSG00000143546	S100A8	S100 calcium binding protein A8	protein coding		1.45577	9.33007	23.083	4.86807e-06	2.41751e-05		0.911646	8.70491	23.3576	1.9444e-06	5.25952e-05		-0.115393	8.70491	0.118269	0.731107	0.893355		0.520091	8.70491	3.52064	0.0613629	0.297205		-0.0985933	8.70491	0.0671227	0.795711	0.969767		2.08666	9.33138	35.9705	2.62317e-08	2.52672e-07		1.25938	9.33138	18.7588	3.29789e-05	0.000156918		0.827285	9.33138
643036	ENSG00000249138	SLED1	proteoglycan 3 pseudogene	transcribed processed pseudogene		1.45452	-2.13857	30.8979	1.8667e-07	1.45119e-06		0.736699	-2.60521	10.4641	0.00132207	0.00765009		-0.534441	-2.60521	1.85115	0.174443	0.477836		0.905324	-2.60521	8.16201	0.00450907	0.115738		0.407658	-2.60521	0.911308	0.340365	0.890984		1.85576	-2.15595	37.3192	1.55026e-08	1.6333e-07		1.30028	-2.15595	25.0247	2.16128e-06	1.55585e-05		0.55547	-2.15595
3249	ENSG00000105707	HPN	hepsin	protein coding		1.45386	-0.788189	32.2912	1.06702e-07	8.99451e-07		0.661554	-1.26685	14.5057	0.000162502	0.00159422		-0.37591	-1.26685	1.60601	0.205818	0.518532		-0.2555	-1.26685	0.855628	0.355543	0.617199		0.0379416	-1.26685	0.0121143	0.912415	0.985679		1.87629	-0.798317	39.2358	7.48347e-09	8.83231e-08		1.30177	-0.798317	26.6478	1.09436e-06	8.90194e-06		0.574517	-0.798317
3017	ENSG00000158373	HIST1H2BD	histone cluster 1 H2B family member d	protein coding		1.45242	4.42551	34.1929	5.0542e-08	4.80103e-07		0.456617	3.4595	17.4862	3.5841e-05	0.000500602		0.176786	3.4595	1.00221	0.317403	0.635733		0.0303075	3.4595	0.0329039	0.856153	0.938069		-0.122095	3.4595	0.312439	0.576512	0.92337		1.86389	4.4291	40.3736	4.92303e-09	6.18196e-08		1.34389	4.4291	29.9808	2.79966e-07	2.85147e-06		0.520007	4.4291
566	ENSG00000172232	AZU1	azurocidin 1	protein coding		1.45032	3.1763	18.3392	3.93128e-05	0.000149464		0.0264052	2.71702	0.0153751	0.901383	0.940001		-0.291137	2.71702	0.708089	0.4006	0.699411		-0.454284	2.71702	1.94919	0.163477	0.435826		-0.18487	2.71702	0.200133	0.654864	0.936487		1.53854	3.18254	14.1241	0.000276195	0.000818585		1.4314	3.18254	17.0227	7.22091e-05	0.000310729		0.107147	3.18254
7130	ENSG00000123610	TNFAIP6	TNF alpha induced protein 6	protein coding		1.4495	5.86251	26.7881	1.01265e-06	6.23658e-06		1.30095	4.3145	51.934	3.03804e-12	6.57423e-10		1.2446	4.3145	18.7421	1.9091e-05	0.00277834		0.505019	4.3145	3.31539	0.0694077	0.313267		0.376518	4.3145	1.07672	0.300082	0.886556		1.97589	5.87122	36.6771	1.99812e-08	2.0156e-07		1.31901	5.87122	23.3491	4.42408e-06	2.8421e-05		0.656886	5.87122
100128028	ENSG00000204044	SLC12A5-AS1	uncharacterized LOC100128028	antisense		1.4461	-3.10872	14.8509	0.000194479	0.000605237		0.63072	-3.83579	5.57125	0.0187555	0.0557546		-0.102792	-3.83579	0.0534186	0.817341	0.932262		-0.285446	-3.83579	0.41088	0.521904	0.742371		-0.426467	-3.83579	0.538684	0.463425	0.908338		1.77453	-3.10638	15.0975	0.000174864	0.000543338		1.37605	-3.10638	12.8487	0.000504982	0.00164072		0.398473	-3.10638
353514	ENSG00000187116	LILRA5	leukocyte immunoglobulin like receptor A5	protein coding		1.4447	8.85098	55.2559	2.28802e-11	9.66415e-10		0.65766	8.16509	21.2509	5.48458e-06	0.000119834		0.232469	8.16509	0.991001	0.320121	0.636983		0.369112	8.16509	3.0589	0.0810906	0.331433		-0.0802904	8.16509	0.0789462	0.778881	0.967306		1.7515	8.84725	59.0444	6.95122e-12	2.6021e-10		1.35018	8.84725	48.9527	2.17472e-10	9.98665e-09		0.401323	8.84725
9348	ENSG00000164100	NDST3	N-deacetylase and N-sulfotransferase 3	protein coding		1.43372	-2.68984	6.20111	0.0142376	0.0265477		-0.187159	-3.34752	0.344619	0.557518	0.682472		0.481299	-3.34752	0.961536	0.327414	0.641946		-1.13917	-3.34752	4.48099	0.034913	0.246214		-0.699517	-3.34752	1.15879	0.282388	0.886096		1.94241	-2.79474	9.72522	0.00232062	0.00536419		0.681267	-2.79474	1.56932	0.212964	0.292411		1.26115	-2.79474
212	ENSG00000158578	ALAS2	5'-aminolevulinate synthase 2	protein coding		1.431	10.2266	18.8334	3.14833e-05	0.000123013		0.499708	10.4826	3.43136	0.0647324	0.14119		0.229801	10.4826	0.242668	0.622566	0.840687		0.117591	10.4826	0.081731	0.775118	0.897619		0.601918	10.4826	1.48052	0.224436	0.879539		2.00011	10.2241	26.8595	1.00659e-06	5.89149e-06		1.22045	10.2241	14.2335	0.000262345	0.000930042		0.779661	10.2241
100129940	ENSG00000197301	AC090673.1	uncharacterized LOC100129940	antisense		1.42969	-0.930055	34.485	4.47664e-08	4.31467e-07		0.206264	-1.9109	1.76838	0.184368	0.309475		0.209149	-1.9109	0.795362	0.373039	0.678749		0.00959373	-1.9109	0.00152838	0.968835	0.989796		0.201653	-1.9109	0.478282	0.489617	0.911218		1.93739	-0.924682	47.7798	3.27738e-10	6.44743e-09		1.29145	-0.924682	29.7113	3.10605e-07	3.1173e-06		0.645941	-0.924682
2621	ENSG00000183087	GAS6	growth arrest specific 6	protein coding		1.42968	4.30608	68.8181	2.73706e-13	3.87558e-11		0.655255	3.68748	55.5642	6.00137e-13	1.60684e-10		0.428142	3.68748	9.2748	0.00248266	0.0510041		0.28932	3.68748	4.78502	0.0293073	0.231728		0.355373	3.68748	4.39947	0.0365997	0.873721		1.91307	4.31126	97.8955	6.97222e-17	4.58917e-14		1.27773	4.31126	62.5783	2.19276e-12	3.9815e-10		0.635335	4.31126
6948	ENSG00000185339	TCN2	transcobalamin 2	protein coding		1.42541	4.82723	42.3389	2.25787e-09	3.67328e-08		0.933649	3.77325	50.6362	5.44538e-12	1.11715e-09		0.798084	3.77325	15.0039	0.000125997	0.00938855		1.08412	3.77325	33.7964	1.28307e-08	1.68906e-05		0.4921	3.77325	3.80721	0.051755	0.873721		1.95144	4.83806	60.6596	4.12562e-12	1.70163e-10		1.26763	4.83806	36.8521	1.86829e-08	3.14977e-07		0.683807	4.83806
65987	ENSG00000151364	KCTD14	potassium channel tetramerization domain containing 14	protein coding		1.42401	-1.75365	15.195	0.000165622	0.000526636		0.790555	-2.23165	16.2628	6.64889e-05	0.000791261		1.1726	-2.23165	17.3899	3.76421e-05	0.00430893		0.929609	-2.23165	10.9656	0.0010159	0.0549595		0.1306	-2.23165	0.112195	0.737841	0.959032		2.05086	-1.74395	23.077	4.95422e-06	2.36084e-05		1.26038	-1.74395	12.2468	0.000674116	0.00209957		0.790478	-1.74395
201191	ENSG00000167100	SAMD14	sterile alpha motif domain containing 14	protein coding		1.42139	2.56539	17.3497	6.15299e-05	0.000221107		0.571875	1.73159	9.24808	0.00251827	0.0125019		0.406293	1.73159	1.77025	0.184136	0.491579		-0.292333	1.73159	1.00356	0.317077	0.585684		0.246279	1.73159	0.477087	0.49016	0.911218		2.03973	2.57247	25.7838	1.57686e-06	8.66124e-06		1.18184	2.57247	12.4318	0.000617427	0.00194992		0.857886	2.57247
11326	ENSG00000155659	VSIG4	V-set and immunoglobulin domain containing 4	protein coding		1.42139	3.10445	24.3132	2.87414e-06	1.52769e-05		0.568895	2.10035	27.9194	2.11884e-07	8.67133e-06		0.484216	2.10035	8.03155	0.00483833	0.0729564		0.383684	2.10035	5.7128	0.0173203	0.197124		0.380667	2.10035	3.43157	0.064724	0.873721		1.93953	3.10897	33.8842	5.90984e-08	5.07103e-07		1.23523	3.10897	19.252	2.64637e-05	0.000130233		0.704292	3.10897
4071	ENSG00000169908	TM4SF1	transmembrane 4 L six family member 1	protein coding		1.42085	-2.40101	19.0476	2.8534e-05	0.000113169		0.562965	-2.65797	5.23314	0.0227005	0.0642896		0.63806	-2.65797	2.98563	0.0848059	0.343155		-0.285482	-2.65797	0.504213	0.478083	0.712991		-0.115394	-2.65797	0.056376	0.812444	0.971036		1.43851	-2.4008	12.9154	0.000489158	0.00135461		1.41941	-2.4008	18.0796	4.46347e-05	0.000204139		0.0190995	-2.4008
151126	ENSG00000144331	ZNF385B	zinc finger protein 385B	protein coding		1.42072	-2.61563	6.42085	0.0126638	0.0239495		0.620761	-3.44825	3.1841	0.075145	0.158162		-0.44735	-3.44825	0.521326	0.470715	0.746321		0.318953	-3.44825	0.376166	0.540024	0.756356		0.427259	-3.44825	0.457286	0.499301	0.912094		1.09555	-2.62492	2.33028	0.129755	0.183603		1.46532	-2.62492	6.56842	0.0117346	0.024507		-0.369777	-2.62492
5365	ENSG00000198753	PLXNB3	plexin B3	protein coding		1.41567	-0.307691	22.8711	5.31604e-06	2.61531e-05		0.291426	-1.1156	2.65023	0.104353	0.202962		0.314586	-1.1156	1.22781	0.268524	0.587443		-0.514702	-1.1156	3.30249	0.0699521	0.314104		0.0523941	-1.1156	0.0236971	0.877739	0.980805		1.94668	-0.299554	32.0848	1.19609e-07	9.31686e-07		1.23277	-0.299554	17.8637	4.92019e-05	0.000222387		0.713906	-0.299554
57477	ENSG00000158352	SHROOM4	shroom family member 4	protein coding		1.41337	-0.601128	32.1783	1.11624e-07	9.33964e-07		0.553169	-1.42756	11.5626	0.000743136	0.0049764		0.320661	-1.42756	1.46303	0.227188	0.544077		0.0723439	-1.42756	0.0846041	0.771309	0.895777		0.330966	-1.42756	1.14205	0.285887	0.886096		1.77404	-0.600075	37.6615	1.36014e-08	1.46764e-07		1.29262	-0.600075	26.8113	1.02235e-06	8.4071e-06		0.481425	-0.600075
3772	ENSG00000157551	KCNJ15	potassium voltage-gated channel subfamily J member 15	protein coding		1.40836	8.93834	61.2416	3.08143e-12	2.2279e-10		0.631214	7.69995	24.0924	1.35703e-06	3.9334e-05		0.44297	7.69995	4.685	0.0310394	0.204559		-0.0905108	7.69995	0.204711	0.651199	0.828322		0.181682	7.69995	0.520099	0.471236	0.908693		1.73941	8.93061	68.8265	2.99019e-13	2.08088e-11		1.30421	8.93061	54.9412	2.7284e-11	2.29258e-09		0.4352	8.93061
124925	ENSG00000063015	SEZ6	seizure related 6 homolog	protein coding		1.40568	-2.62271	13.4281	0.00038043	0.00108517		1.12859	-3.55994	20.9242	6.45156e-06	0.00013668		0.616521	-3.55994	2.34904	0.126181	0.409383		0.128239	-3.55994	0.0973748	0.755172	0.887016		-0.271553	-3.55994	0.238257	0.625746	0.930538		1.98397	-2.63069	19.8614	2.01372e-05	8.07175e-05		1.19354	-2.63069	9.5228	0.00256781	0.00659036		0.790435	-2.63069
338339	ENSG00000166527	CLEC4D	C-type lectin domain family 4 member D	protein coding		1.40493	3.86155	33.7357	6.05131e-08	5.55771e-07		0.769566	2.6996	20.57	7.68368e-06	0.000156416		0.706063	2.6996	6.81423	0.0093954	0.10609		0.332829	2.6996	1.70803	0.192019	0.467472		0.0911791	2.6996	0.0725254	0.787838	0.967998		1.78674	3.86163	39.4209	7.0381e-09	8.39735e-08		1.2919	3.86163	28.9873	4.1923e-07	4.0064e-06		0.494837	3.86163
9997	ENSG00000130489	SCO2	SCO2, cytochrome c oxidase assembly protein	protein coding		1.40244	3.53381	43.6024	1.4144e-09	2.50485e-08		0.881152	2.65795	39.9318	7.25611e-10	7.2091e-08		0.785066	2.65795	13.0931	0.000335778	0.0168994		0.753596	2.65795	13.6093	0.000257359	0.022905		0.257418	2.65795	0.870908	0.351287	0.891297		1.85798	3.53512	57.562	1.14118e-11	3.93608e-10		1.24861	3.53512	36.9081	1.82412e-08	3.08849e-07		0.609377	3.53512
4327	ENSG00000123342	MMP19	matrix metallopeptidase 19	protein coding		1.39734	-0.0768029	51.4665	8.39843e-11	2.62194e-09		0.821341	-0.971278	36.7983	3.12589e-09	2.68368e-07		0.340163	-0.971278	2.49494	0.115032	0.395205		0.349937	-0.971278	2.99094	0.0845306	0.337034		0.463734	-0.971278	3.20949	0.0739954	0.873721		1.58679	-0.0755162	45.9008	6.41844e-10	1.13541e-08		1.34978	-0.0755162	46.4881	5.19755e-10	1.8962e-08		0.237003	-0.0755162
116844	ENSG00000171236	LRG1	leucine rich alpha-2-glycoprotein 1	protein coding		1.39499	8.42948	59.0465	6.38274e-12	3.80812e-10		0.679621	7.6203	27.1492	3.07255e-07	1.15565e-05		0.258835	7.6203	1.49448	0.222268	0.538357		0.0985441	7.6203	0.243168	0.622207	0.810439		0.0431283	7.6203	0.0274876	0.868406	0.977876		1.70171	8.42234	64.8163	1.06356e-12	5.63792e-11		1.28973	8.42234	52.0788	7.28838e-11	4.55566e-09		0.411979	8.42234
221687	ENSG00000180537	RNF182	ring finger protein 182	protein coding		1.39427	0.391419	5.72562	0.0183891	0.0331954		0.262034	1.42847	0.381704	0.537057	0.665194		0.549567	1.42847	0.744235	0.388843	0.692294		-0.53263	1.42847	0.713048	0.398957	0.654766		1.42575	1.42847	4.71065	0.0305851	0.873721		0.602964	0.405518	0.78253	0.378305	0.458042		1.61022	0.405518	7.34302	0.00781549	0.0172552		-1.00726	0.405518
2258	ENSG00000129682	FGF13	fibroblast growth factor 13	protein coding		1.39229	0.965411	21.7291	8.73921e-06	4.02958e-05		1.21078	-0.349587	33.2957	1.62591e-08	1.05373e-06		1.52029	-0.349587	21.4253	5.03166e-06	0.0012462		0.145909	-0.349587	0.189015	0.663981	0.834756		0.362662	-0.349587	0.732505	0.392603	0.896627		1.76276	0.973975	24.2047	3.06513e-06	1.54647e-05		1.30073	0.973975	18.8772	3.12401e-05	0.000150046		0.462028	0.973975
84848	ENSG00000223749	MIR503HG	MIR503 host gene	lincRNA		1.39091	0.100863	21.1246	1.13714e-05	5.05015e-05		0.267183	-0.434811	5.15557	0.023722	0.0664953		-0.218083	-0.434811	1.30145	0.254656	0.572064		0.287625	-0.434811	2.78962	0.0956871	0.352183		0.170755	-0.434811	0.586792	0.44413	0.906253		2.12686	0.11329	40.3222	4.9749e-09	6.23718e-08		1.10987	0.11329	15.2541	0.000162582	0.000620362		1.01699	0.11329
440836	ENSG00000177989	ODF3B	outer dense fiber of sperm tails 3B	protein coding		1.38849	7.29437	67.6744	3.9048e-13	4.97043e-11		0.877416	6.4986	47.724	2.03187e-11	3.37868e-09		0.814072	6.4986	16.7998	5.06551e-05	0.00537046		0.801148	6.4986	18.8088	1.84647e-05	0.00369225		0.235759	6.4986	0.883304	0.347886	0.891234		1.73899	7.29733	77.7887	1.98029e-14	2.44302e-12		1.28213	7.29733	60.0613	4.97278e-12	6.83087e-10		0.456854	7.29733
5359	ENSG00000188313	PLSCR1	phospholipid scramblase 1	protein coding		1.38772	7.17444	51.3401	8.8508e-11	2.75228e-09		0.856699	6.05309	40.9006	4.63215e-10	4.94419e-08		0.85141	6.05309	16.7358	5.23204e-05	0.00551003		0.555857	6.05309	7.82804	0.00540185	0.123492		0.351316	6.05309	1.81612	0.178565	0.877969		1.66006	7.17952	52.1931	7.04679e-11	1.78109e-09		1.31801	7.17952	46.0416	6.1461e-10	2.15755e-08		0.342046	7.17952
109	ENSG00000138031	ADCY3	adenylate cyclase 3	protein coding		1.38722	5.3041	29.5986	3.17879e-07	2.30029e-06		0.512056	4.43016	69.0307	1.66292e-15	1.09455e-12		0.158035	4.43016	2.44243	0.118913	0.399408		-0.0334478	4.43016	0.125106	0.723754	0.871134		0.203098	4.43016	2.88696	0.0901046	0.873721		1.99726	5.31106	48.4642	2.60122e-10	5.27491e-09		1.16741	5.31106	23.4263	4.28015e-06	2.77104e-05		0.829853	5.31106
340205	ENSG00000161911	TREML1	triggering receptor expressed on myeloid cells like 1	protein coding		1.38672	6.06804	32.9271	8.33362e-08	7.2771e-07		0.47274	5.31044	8.14382	0.00455358	0.0194361		0.374759	5.31044	1.93595	0.16491	0.463635		-0.0509964	5.31044	0.0409782	0.839687	0.929493		0.0733869	5.31044	0.0520533	0.819649	0.972701		1.84074	6.05952	43.4331	1.58787e-09	2.34866e-08		1.19526	6.05952	25.8931	1.50628e-06	1.15452e-05		0.64548	6.05952
10561	ENSG00000137965	IFI44	interferon induced protein 44	protein coding		1.38653	6.05738	19.1465	2.73667e-05	0.000109225		0.822461	5.4194	13.365	0.000291846	0.00250999		1.5857	5.4194	23.7968	1.56809e-06	0.000619278		1.20135	5.4194	14.5836	0.000156152	0.0165553		0.377635	5.4194	0.754753	0.385515	0.895951		1.58766	6.0698	17.2978	6.37172e-05	0.000222391		1.36152	6.0698	18.0735	4.48608e-05	0.000204935		0.226145	6.0698
102724231	ENSG00000225873	LINC00694	long intergenic non-protein coding RNA 694	protein coding		1.38585	5.1225	47.7158	3.19343e-10	7.36447e-09		0.826709	4.44943	37.1914	2.60063e-09	2.29509e-07		0.284464	4.44943	1.6264	0.202969	0.513665		0.00474584	4.44943	0.000502811	0.982122	0.995098		0.0708047	4.44943	0.0680493	0.794337	0.969493		1.64701	5.11358	47.9687	3.10004e-10	6.13033e-09		1.29862	5.11358	42.12	2.57289e-09	6.51345e-08		0.348396	5.11358
50486	ENSG00000123689	G0S2	G0/G1 switch 2	protein coding		1.38573	2.26491	29.6883	3.05933e-07	2.22403e-06		0.758418	2.48491	10.719	0.00115607	0.00692379		-0.470972	2.48491	1.28983	0.256784	0.574645		2.32342	2.48491	52.6957	2.15901e-12	5.6843e-09		-0.639973	2.48491	1.67848	0.195901	0.877969		1.98578	2.26139	48.0401	3.00647e-10	5.98906e-09		1.17674	2.26139	23.9637	3.39674e-06	2.28021e-05		0.809045	2.26139
220929	ENSG00000183621	ZNF438	zinc finger protein 438	protein coding		1.38176	5.65171	80.4739	7.92189e-15	4.46936e-12		0.574595	4.7234	34.809	7.95685e-09	5.92898e-07		0.554093	4.7234	12.9183	0.000367505	0.0177683		0.0928093	4.7234	0.390875	0.532209	0.750512		0.103157	4.7234	0.289446	0.590886	0.924906		1.65269	5.64854	83.6825	3.55802e-15	6.8544e-13		1.3023	5.64854	72.8891	8.63838e-14	5.05409e-11		0.350389	5.64854
249	ENSG00000162551	ALPL	alkaline phosphatase, liver/bone/kidney	protein coding		1.38108	9.80491	36.7237	1.88166e-08	2.09328e-07		0.688328	9.05191	17.4648	3.62301e-05	0.00050403		-0.0864897	9.05191	0.100982	0.750826	0.901832		-0.170318	9.05191	0.434241	0.510308	0.734967		0.0185013	9.05191	0.0031616	0.955189	0.992793		1.6821	9.79652	39.2126	7.5834e-09	8.91332e-08		1.27733	9.79652	31.552	1.48417e-07	1.68551e-06		0.404769	9.79652
433	ENSG00000161944	ASGR2	asialoglycoprotein receptor 2	protein coding		1.38095	5.21954	55.4066	2.19157e-11	9.3822e-10		0.590358	4.44034	29.1965	1.14657e-07	5.0849e-06		0.286747	4.44034	2.67635	0.102664	0.376109		0.305654	4.44034	3.56639	0.0597096	0.294057		0.390576	4.44034	3.52156	0.0613293	0.873721		1.50912	5.22568	45.665	7.06227e-10	1.22341e-08		1.35672	5.22568	51.1675	1.00911e-10	5.73411e-09		0.152396	5.22568
92610	ENSG00000145365	TIFA	TRAF interacting protein with forkhead associated domain	protein coding		1.3797	5.63312	41.0637	3.62934e-09	5.37327e-08		0.68709	4.29599	52.0079	2.93895e-12	6.44815e-10		0.62663	4.29599	16.5843	5.64804e-05	0.00576967		-0.0202017	4.29599	0.0187024	0.891294	0.955663		-0.00545396	4.29599	0.000819551	0.977176	0.99635		1.97082	5.63831	64.8716	1.05946e-12	5.63509e-11		1.2223	5.63831	36.7549	1.93929e-08	3.2402e-07		0.748522	5.63831
441168	ENSG00000188820	FAM26F	family with sequence similarity 26 member F	protein coding		1.37695	5.56197	21.3005	1.05559e-05	4.73322e-05		1.19228	4.34434	78.4779	2.99002e-17	3.14889e-14		0.809844	4.34434	13.384	0.000289004	0.0155884		0.603061	4.34434	8.82878	0.00315068	0.100345		-0.104487	4.34434	0.140033	0.708453	0.953947		2.07907	5.57441	36.0612	2.53292e-08	2.44725e-07		1.21582	5.57441	18.4546	3.7796e-05	0.000176541		0.863246	5.57441
85236	ENSG00000197903	HIST1H2BK	histone cluster 1 H2B family member k	protein coding		1.37593	6.44312	54.21	3.2888e-11	1.27575e-09		0.55834	5.6835	35.463	5.84877e-09	4.61965e-07		0.30887	5.6835	4.08036	0.0440745	0.246489		0.0498877	5.6835	0.120947	0.728199	0.871979		0.0061435	5.6835	0.00109346	0.973638	0.995636		1.89232	6.44324	82.1206	5.58484e-15	9.5234e-13		1.20765	6.44324	48.2638	2.77731e-10	1.18915e-08		0.684666	6.44324
1258	ENSG00000070729	CNGB1	cyclic nucleotide gated channel beta 1	protein coding		1.37364	-3.88377	9.49751	0.00342732	0.00757858		0.0509339	-4.20074	0.0244558	0.875813	0.923271		0.264899	-4.20074	0.29044	0.59025	0.824193		0.142283	-4.20074	0.0817632	0.775076	0.897619		0.690374	-4.20074	1.52265	0.217972	0.877969		2.16929	-3.87972	17.4456	9.38062e-05	0.000313421		1.15935	-3.87972	6.81197	0.0164024	0.0326746		1.00994	-3.87972
7855	ENSG00000163251	FZD5	frizzled class receptor 5	protein coding		1.3698	1.28065	55.3193	2.22649e-11	9.5059e-10		0.539887	0.531712	18.8874	1.77537e-05	0.000290739		0.534134	0.531712	7.35502	0.00698651	0.0910609		0.204994	0.531712	1.20992	0.272033	0.545698		0.239032	0.531712	0.998145	0.318385	0.889325		1.84457	1.28309	77.3713	2.21896e-14	2.63702e-12		1.22743	1.28309	49.0303	2.10523e-10	9.81012e-09		0.617135	1.28309
284417	ENSG00000180061	TMEM150B	transmembrane protein 150B	protein coding		1.3697	4.35325	57.0794	1.23911e-11	6.02281e-10		0.605774	3.66138	44.375	9.35722e-11	1.24215e-08		0.542159	3.66138	14.4686	0.000165618	0.0109719		0.730492	3.66138	31.421	3.95943e-08	3.5856e-05		0.490681	3.66138	8.14691	0.00454598	0.728274		1.82038	4.36229	78.4699	1.62298e-14	2.15447e-12		1.23042	4.36229	50.6592	1.19727e-10	6.56709e-09		0.589957	4.36229
5273	ENSG00000242550	SERPINB10	serpin family B member 10	protein coding		1.3693	0.768546	13.1853	0.000427598	0.00120256		-0.246414	-0.0780434	1.22805	0.268476	0.405615		0.185521	-0.0780434	0.305249	0.58093	0.818761		-0.168665	-0.0780434	0.264176	0.607559	0.802074		0.330421	-0.0780434	0.69894	0.403657	0.898149		2.0635	0.780956	21.8248	8.53162e-06	3.79966e-05		1.20183	0.780956	10.7918	0.00136921	0.00384796		0.86167	0.780956
22843	ENSG00000175175	PPM1E	protein phosphatase, Mg2+/Mn2+ dependent 1E	protein coding		1.36817	-3.36684	11.9613	0.000769121	0.00201289		0.392786	-3.94682	2.16563	0.141941	0.255448		0.436563	-3.94682	1.08926	0.297288	0.615739		-0.0433482	-3.94682	0.0123204	0.911676	0.965459		-0.0362853	-3.94682	0.00404412	0.949327	0.992033		2.24589	-3.37086	25.9233	1.48105e-06	8.21781e-06		1.0592	-3.37086	7.5026	0.00718966	0.0160598		1.18669	-3.37086
9605	ENSG00000075399	VPS9D1	VPS9 domain containing 1	protein coding		1.36805	7.18363	77.9215	1.67167e-14	6.44956e-12		0.668367	6.44501	54.8272	8.33134e-13	2.12275e-10		0.236091	6.44501	2.5901	0.108351	0.385412		0.186376	6.44501	1.85152	0.1744	0.449796		0.172522	6.44501	0.94562	0.331445	0.890984		1.78591	7.17928	107.118	6.17157e-18	1.08325e-14		1.22406	7.17928	71.2321	1.41974e-13	6.59638e-11		0.561847	7.17928
646627	ENSG00000259823	LYPD8	LY6/PLAUR domain containing 8	protein coding		1.36659	-2.26936	14.2636	0.00025619	0.000769252		0.135627	-2.72735	0.221321	0.638301	0.747904		0.745689	-2.72735	3.00126	0.0840002	0.341302		0.30749	-2.72735	0.548154	0.459524	0.69867		0.237167	-2.72735	0.197131	0.657296	0.936783		1.58157	-2.26311	13.0785	0.000452518	0.00126253		1.3276	-2.26311	12.973	0.000475874	0.00155671		0.253965	-2.26311
5872	ENSG00000143545	RAB13	RAB13, member RAS oncogene family	protein coding		1.36259	1.94918	63.4116	1.5157e-12	1.30839e-10		0.573095	1.22364	38.5946	1.35103e-09	1.27798e-07		0.203262	1.22364	1.90399	0.168431	0.468929		0.311821	1.22364	5.15549	0.0237231	0.21954		0.149743	1.22364	0.696749	0.404394	0.898357		1.85232	1.95536	93.5572	2.21345e-16	9.80369e-14		1.21368	1.95536	57.4489	1.17302e-11	1.20406e-09		0.638641	1.95536
5197	ENSG00000109272	PF4V1	platelet factor 4 variant 1	protein coding		1.36053	3.5395	27.9277	6.30972e-07	4.12902e-06		0.720581	2.92431	19.1832	1.53163e-05	0.000258771		0.276975	2.92431	1.02783	0.311303	0.628855		-0.230876	2.92431	0.794283	0.373363	0.631385		0.256422	2.92431	0.652336	0.419776	0.900336		1.80958	3.53904	35.8336	2.76566e-08	2.64142e-07		1.20795	3.53904	22.6626	5.94176e-06	3.68539e-05		0.601631	3.53904
23114	ENSG00000163531	NFASC	neurofascin	protein coding		1.3597	-1.70448	7.6647	0.00659436	0.0134464		0.162723	-2.04877	0.348555	0.555278	0.680982		-0.562658	-2.04877	1.28101	0.258416	0.576226		-0.230933	-2.04877	0.294824	0.58746	0.788196		0.0912273	-2.04877	0.0298914	0.862828	0.977572		2.19423	-1.71693	13.0846	0.000451518	0.00126033		1.14581	-1.71693	5.48596	0.0209732	0.040409		1.04841	-1.71693
7453	ENSG00000140105	WARS	tryptophanyl-tRNA synthetase	protein coding		1.35769	9.71346	38.6611	8.94803e-09	1.14363e-07		0.75052	8.65558	48.0822	1.72711e-11	2.93368e-09		0.635743	8.65558	13.7064	0.00024483	0.0140044		0.571432	8.65558	12.8737	0.000376083	0.0291956		0.306152	8.65558	2.12251	0.145962	0.873721		1.80905	9.72101	49.6525	1.70028e-10	3.69455e-09		1.23748	9.72101	33.9393	5.76155e-08	7.86649e-07		0.571579	9.72101
2207	ENSG00000158869	FCER1G	Fc fragment of IgE receptor Ig	protein coding		1.35162	9.27216	77.1149	2.12068e-14	7.12775e-12		0.904976	8.92538	65.2175	8.63862e-15	4.54881e-12		0.229977	8.92538	1.56181	0.212158	0.525278		0.432583	8.92538	6.67103	0.0101664	0.162713		0.171692	8.92538	0.603207	0.437833	0.90525		1.83923	9.26897	119.37	2.93673e-19	9.2783e-16		1.19654	9.26897	73.5881	6.90986e-14	4.51548e-11		0.642695	9.26897
100128233	ENSG00000255002	LINC02324	long intergenic non-protein coding RNA 2324	lincRNA		1.34622	-1.73821	6.96299	0.00950932	0.0185181		0.883129	-2.53301	12.3766	0.000486508	0.00361664		-0.205943	-2.53301	0.269135	0.60421	0.83092		-1.00233	-2.53301	5.39344	0.0207318	0.210206		-0.215437	-2.53301	0.189255	0.663781	0.940426		2.09528	-1.72553	12.0332	0.000747733	0.00196997		1.11231	-1.72553	4.74587	0.0315077	0.0573485		0.982966	-1.72553
10964	ENSG00000137959	IFI44L	interferon induced protein 44 like	protein coding		1.34424	6.6761	13.3772	0.000390278	0.00110926		0.932425	6.08643	13.0935	0.000335713	0.00276293		1.84325	6.08643	24.9627	8.87515e-07	0.000402519		1.50038	6.08643	17.8555	2.97701e-05	0.00541021		0.527412	6.08643	1.14949	0.284325	0.886096		1.39119	6.68957	9.80538	0.00223136	0.00517984		1.35215	6.68957	13.0513	0.000459036	0.00150913		0.0390382	6.68957
100131205	ENSG00000220749	RPL21P28	ribosomal protein L21 pseudogene 28	processed pseudogene		1.34186	0.292989	4.24846	0.04161	0.0682852		-0.77746	-0.406967	8.35737	0.00405833	0.0177785		-0.96132	-0.406967	4.70999	0.0305967	0.202487		-0.444112	-0.406967	1.32756	0.249953	0.525276		-0.906366	-0.406967	2.98406	0.0848877	0.873721		2.29245	0.312247	9.54975	0.00253532	0.00580021		0.671254	0.312247	1.03993	0.310084	0.398211		1.62119	0.312247
2992	ENSG00000163754	GYG1	glycogenin 1	protein coding		1.34085	6.94585	67.7228	3.84563e-13	4.97043e-11		0.578638	6.06876	66.1061	5.8764e-15	3.43813e-12		0.327963	6.06876	8.24194	0.00431876	0.0683396		0.0101355	6.06876	0.00861993	0.926076	0.9723		0.147498	6.06876	1.12168	0.290219	0.886096		1.70795	6.94244	84.783	2.59189e-15	5.38737e-13		1.21749	6.94244	60.3729	4.48963e-12	6.69082e-10		0.490459	6.94244
10170	ENSG00000073737	DHRS9	dehydrogenase/reductase 9	protein coding		1.33883	6.26995	52.8082	5.32126e-11	1.84375e-09		0.647275	5.27515	32.8123	2.04429e-08	1.26147e-06		0.861254	5.27515	23.1493	2.15349e-06	0.000809969		0.487866	5.27515	8.58817	0.00358463	0.106868		0.258976	5.27515	1.39355	0.238532	0.882262		1.66634	6.2693	59.1346	6.77339e-12	2.5476e-10		1.24531	6.2693	47.0309	4.31224e-10	1.65743e-08		0.421039	6.2693
6590	ENSG00000124107	SLPI	secretory leukocyte peptidase inhibitor	protein coding		1.33717	5.25358	21.3114	1.05055e-05	4.71599e-05		0.326798	4.97721	2.43267	0.119649	0.224611		0.271625	4.97721	0.529814	0.467126	0.74417		0.18478	4.97721	0.356389	0.550868	0.762603		-0.912787	4.97721	4.2451	0.0400332	0.873721		1.78662	5.25205	28.8375	4.45665e-07	2.90556e-06		1.15794	5.25205	16.3396	9.86785e-05	0.000403736		0.628681	5.25205
25903	ENSG00000162745	OLFML2B	olfactomedin like 2B	protein coding		1.33665	0.789388	42.0707	2.47143e-09	3.94671e-08		0.496852	0.0527089	16.0916	7.24798e-05	0.000843125		0.754714	0.0527089	16.2225	6.78283e-05	0.00653344		0.0199927	0.0527089	0.0113675	0.915147	0.96693		0.315698	0.0527089	1.83185	0.176701	0.876783		1.52402	0.787095	38.6984	9.16945e-09	1.04509e-07		1.27086	0.787095	37.0246	1.73546e-08	2.97665e-07		0.253161	0.787095
51207	ENSG00000079393	DUSP13	dual specificity phosphatase 13	protein coding		1.33566	0.439086	22.3648	6.62035e-06	3.15507e-05		0.467208	-0.913069	6.21856	0.0130594	0.0424572		-0.555004	-0.913069	2.85565	0.0918605	0.356716		-0.275524	-0.913069	0.862346	0.353663	0.615641		0.239026	-0.913069	0.432096	0.511354	0.912094		1.94817	0.428817	35.9191	2.65648e-08	2.55413e-07		1.13572	0.428817	17.7435	5.19479e-05	0.000233131		0.812451	0.428817
102723859	ENSG00000278599	TBC1D3E	TBC1 domain family member 3E	protein coding		1.33091	-1.9209	3.34856	0.0699333	0.10785		-0.0023314	-0.654032	5.78147e-05	0.993937	0.996587		0.222211	-0.654032	0.138093	0.710389	0.883136		-0.204013	-0.654032	0.11834	0.73103	0.873531		-1.23207	-0.654032	2.06393	0.151633	0.873721		0.792505	-1.90929	0.739618	0.391661	0.471324		1.4521	-1.90929	3.88665	0.0511922	0.0871238		-0.659594	-1.90929
10321	ENSG00000096006	CRISP3	cysteine rich secretory protein 3	protein coding		1.33082	2.18719	13.6357	0.000345184	0.000997416		-0.444041	1.22351	3.6041	0.0583826	0.130568		-0.197199	1.22351	0.284832	0.593859	0.825442		-0.670137	1.22351	3.57283	0.0594808	0.293722		-0.446487	1.22351	0.990605	0.320218	0.889325		1.99471	2.19592	21.3577	1.04629e-05	4.54914e-05		1.18366	2.19592	11.3376	0.00104847	0.00305868		0.811053	2.19592
8291	ENSG00000135636	DYSF	dysferlin	protein coding		1.329	9.36593	54.7248	2.7306e-11	1.10672e-09		0.711815	8.49538	26.8521	3.54717e-07	1.2941e-05		0.149196	8.49538	0.444816	0.505205	0.770773		0.0556873	8.49538	0.0692977	0.792503	0.90666		0.123294	8.49538	0.205817	0.650321	0.934196		1.58278	9.35959	56.0291	1.88898e-11	5.96006e-10		1.23964	9.35959	48.1401	2.88461e-10	1.2184e-08		0.343139	9.35959
94031	ENSG00000170801	HTRA3	HtrA serine peptidase 3	protein coding		1.32385	-0.527363	9.78739	0.00224142	0.00521008		-0.47297	-1.12217	3.10692	0.0787512	0.163732		-0.431427	-1.12217	1.08118	0.299085	0.617279		-1.27796	-1.12217	8.58523	0.00359029	0.106868		-0.530832	-1.12217	1.05881	0.30413	0.886979		1.96845	-0.532969	15.2672	0.000161745	0.000507466		1.09256	-0.532969	6.8403	0.0101659	0.0216926		0.875897	-0.532969
64078	ENSG00000197506	SLC28A3	solute carrier family 28 member 3	protein coding		1.31997	-0.32076	7.78481	0.00619809	0.0127596		-0.341516	-0.89507	1.24111	0.26595	0.402971		0.0985714	-0.89507	0.0411168	0.83942	0.940181		-0.380317	-0.89507	0.710239	0.399886	0.655359		-1.64602	-0.89507	5.56108	0.0188619	0.873721		2.22605	-0.311798	16.9258	7.54698e-05	0.000258779		0.914784	-0.311798	3.92737	0.0500102	0.0853605		1.31127	-0.311798
56833	ENSG00000158714	SLAMF8	SLAM family member 8	protein coding		1.31979	4.07404	31.992	1.20959e-07	9.9937e-07		0.77965	3.24586	53.8845	1.26861e-12	3.08311e-10		0.496117	3.24586	8.38179	0.00400531	0.0659959		0.14268	3.24586	0.762908	0.382963	0.639898		0.120809	3.24586	0.327973	0.567189	0.922018		1.75319	4.08271	40.9777	3.9296e-09	5.12178e-08		1.20163	4.08271	27.5626	7.52318e-07	6.49419e-06		0.551562	4.08271
101927018	ENSG00000265845	AC024267.4	uncharacterized LOC101927018	antisense		1.31974	-2.95487	14.893	0.000190684	0.000594714		0.412184	-3.497	2.48627	0.115662	0.219		0.598962	-3.497	2.48741	0.115579	0.39624		0.131423	-3.497	0.116005	0.733593	0.874976		0.0842673	-3.497	0.0294216	0.863899	0.977572		1.98678	-2.95968	24.5817	2.60682e-06	1.34006e-05		1.12091	-2.95968	10.809	0.00135668	0.00381954		0.865872	-2.95968
8339	ENSG00000273802	HIST1H2BG	histone cluster 1 H2B family member g	protein coding		1.31923	2.19341	34.0439	5.33914e-08	5.02038e-07		0.248497	1.48079	3.87124	0.0498356	0.11608		0.17319	1.48079	0.738196	0.390773	0.693189		0.131382	1.48079	0.488526	0.485006	0.716845		-0.123808	1.48079	0.249075	0.618011	0.929648		1.97696	2.20215	63.4303	1.65628e-12	8.07537e-11		1.09225	2.20215	27.8077	6.77312e-07	5.95899e-06		0.884711	2.20215
4318	ENSG00000100985	MMP9	matrix metallopeptidase 9	protein coding		1.31793	8.34941	26.191	1.29981e-06	7.72501e-06		0.420815	7.47552	5.14204	0.0239051	0.0668607		-0.572818	7.47552	3.35205	0.0678916	0.30854		-0.160139	7.47552	0.316434	0.574085	0.779588		0.0227037	7.47552	0.00395383	0.949895	0.992093		1.53372	8.33054	25.7786	1.58034e-06	8.67456e-06		1.21465	8.33054	22.3098	6.91911e-06	4.17658e-05		0.319066	8.33054
9468	ENSG00000102230	PCYT1B	phosphate cytidylyltransferase 1, choline, beta	protein coding		1.31717	1.20346	29.5393	3.24158e-07	2.33716e-06		0.592628	0.632616	11.559	0.000744511	0.00498349		-0.090947	0.632616	0.0973418	0.755212	0.90363		-0.0988144	0.632616	0.132927	0.715616	0.865588		-0.235223	0.632616	0.445026	0.505105	0.912094		1.68721	1.20938	34.6699	4.31679e-08	3.8614e-07		1.19627	1.20938	24.3499	2.8765e-06	1.97996e-05		0.490943	1.20938
51056	ENSG00000002549	LAP3	leucine aminopeptidase 3	protein coding		1.31548	7.75037	29.7458	2.99377e-07	2.18745e-06		1.0401	6.71184	72.2401	4.20378e-16	3.0185e-13		1.14487	6.71184	36.3665	3.82689e-09	1.00756e-05		0.854509	6.71184	22.7045	2.67905e-06	0.000984209		0.59567	6.71184	6.39562	0.0118375	0.859607		1.67044	7.75567	33.764	6.19519e-08	5.28213e-07		1.2125	7.75567	25.4658	1.80205e-06	1.34215e-05		0.457936	7.75567
8519	ENSG00000185885	IFITM1	interferon induced transmembrane protein 1	protein coding		1.31461	8.76124	64.6147	1.02819e-12	9.78456e-11		0.871573	8.23969	62.1536	3.28284e-14	1.25796e-11		0.431782	8.23969	5.66442	0.0177971	0.151438		0.628415	8.23969	14.741	0.000144088	0.0159172		0.0664064	8.23969	0.0899527	0.764399	0.963743		1.7391	8.76463	86.4402	1.59991e-15	3.82936e-13		1.18954	8.76463	58.2278	9.04983e-12	1.0435e-09		0.549556	8.76463
114769	ENSG00000204397	CARD16	caspase recruitment domain family member 16	protein coding		1.31064	4.40885	55.3032	2.25948e-11	9.56917e-10		0.721354	4.054	28.5085	1.59564e-07	6.72169e-06		0.0632517	4.054	0.081081	0.77599	0.912616		0.333828	4.054	2.80916	0.0945371	0.351054		0.124698	4.054	0.226341	0.634519	0.932616		1.66009	4.41068	64.3783	1.22989e-12	6.28756e-11		1.21732	4.41068	49.5208	1.78291e-10	8.71247e-09		0.442773	4.41068
5473	ENSG00000163736	PPBP	pro-platelet basic protein	protein coding		1.30879	5.82869	26.8477	9.878e-07	6.10622e-06		0.473692	5.42038	6.84203	0.00925283	0.0328244		0.19451	5.42038	0.392922	0.531138	0.787562		-0.27337	5.42038	0.944981	0.331609	0.598288		-0.200053	5.42038	0.308611	0.578856	0.923562		2.03953	5.83542	52.9953	5.37034e-11	1.40224e-09		1.05349	5.83542	20.8544	1.30382e-05	7.15698e-05		0.98604	5.83542
4671	ENSG00000249437	NAIP	NLR family apoptosis inhibitory protein	protein coding		1.30847	4.47437	42.6807	1.98954e-09	3.28823e-08		0.477621	3.29394	11.0101	0.000992231	0.00616855		0.719913	3.29394	10.9988	0.000998097	0.0314709		0.042001	3.29394	0.0371176	0.847327	0.93435		0.0765184	3.29394	0.0744464	0.785115	0.967998		1.56591	4.46026	43.4925	1.55378e-09	2.31339e-08		1.21215	4.46026	37.3209	1.56126e-08	2.73125e-07		0.35376	4.46026
340024	ENSG00000174358	SLC6A19	solute carrier family 6 member 19	protein coding		1.30801	-0.327485	4.62833	0.0336046	0.0566666		1.5654	-0.39846	20.7435	7.05051e-06	0.000146164		0.0612086	-0.39846	0.00949588	0.922422	0.9716		1.01433	-0.39846	4.42833	0.035993	0.248069		2.62627	-0.39846	25.7079	6.17664e-07	0.00243931		0.501443	-0.306764	0.497972	0.48189	0.559407		1.5222	-0.306764	5.95583	0.0162713	0.032487		-1.02075	-0.306764
1950	ENSG00000138798	EGF	epidermal growth factor	protein coding		1.30522	1.81861	32.518	9.75658e-08	8.33557e-07		0.380996	0.729333	7.5978	0.00612109	0.0243135		0.597144	0.729333	7.66584	0.00589887	0.0824317		-0.245849	0.729333	1.32095	0.251134	0.526242		0.0624345	0.729333	0.0545306	0.815483	0.972215		1.77926	1.82725	44.8913	9.25787e-10	1.52499e-08		1.15377	1.82725	26.7282	1.05908e-06	8.65062e-06		0.625482	1.82725
6474	ENSG00000168779	SHOX2	short stature homeobox 2	protein coding		1.3016	-2.38738	18.0306	4.50851e-05	0.00016861		0.39762	-2.86643	2.65562	0.104	0.202564		0.0672433	-2.86643	0.0313628	0.859526	0.947915		-0.541628	-2.86643	1.80463	0.179943	0.455954		-0.902066	-2.86643	2.83714	0.092916	0.873721		1.68556	-2.3912	20.3738	1.60582e-05	6.62242e-05		1.20292	-2.3912	14.9906	0.000183791	0.000688321		0.482634	-2.3912
2335	ENSG00000115414	FN1	fibronectin 1	protein coding		1.30035	-0.899227	9.87744	0.00214267	0.00500262		0.647808	-0.610526	4.33617	0.0379685	0.0945501		-0.393887	-0.610526	0.502874	0.478668	0.752465		0.268897	-0.610526	0.326084	0.568306	0.775664		0.731435	-0.610526	1.55921	0.212537	0.877969		0.936474	-0.902469	3.61328	0.0599431	0.0940713		1.40594	-0.902469	10.8639	0.00132129	0.00373455		-0.469461	-0.902469
84985	ENSG00000147689	FAM83A	family with sequence similarity 83 member A	protein coding		1.30001	-0.950458	6.40482	0.0127748	0.0241335		1.40544	0.874345	10.2844	0.00145347	0.00822958		1.97699	0.874345	4.89214	0.027564	0.192374		0.979243	0.874345	2.80355	0.0948652	0.351204		2.18146	0.874345	10.4104	0.00135998	0.530629		1.36372	-0.937633	4.63524	0.0335149	0.0565635		1.32052	-0.937633	6.35703	0.0131303	0.0270078		0.0432003	-0.937633
5627	ENSG00000184500	PROS1	protein S (alpha)	protein coding		1.29917	1.31751	32.2607	1.08006e-07	9.07537e-07		0.425699	0.255082	6.39067	0.0118701	0.0395612		1.02533	0.255082	15.3463	0.000105826	0.00840066		-0.389607	0.255082	2.25179	0.134277	0.40296		0.298291	0.255082	0.918311	0.338518	0.890984		1.89323	1.32081	53.3959	4.61878e-11	1.23306e-09		1.10422	1.32081	26.2006	1.31878e-06	1.03337e-05		0.789017	1.32081
80740	ENSG00000204421	LY6G6C	lymphocyte antigen 6 family member G6C	protein coding		1.29908	-1.16142	22.703	5.71657e-06	2.78032e-05		0.588341	-1.56275	11.3776	0.000818753	0.00534677		-0.490015	-1.56275	2.76458	0.0971857	0.366399		0.249347	-1.56275	0.923844	0.337071	0.602489		-0.0967884	-1.56275	0.0776934	0.780597	0.967378		1.76775	-1.15571	30.196	2.55233e-07	1.77539e-06		1.16514	-1.15571	18.446	3.7851e-05	0.000176746		0.602614	-1.15571
154664	ENSG00000179869	ABCA13	ATP binding cassette subfamily A member 13	protein coding		1.29835	0.528774	13.9337	0.000299623	0.000882885		-0.408718	-0.605388	3.2757	0.0710902	0.151574		-0.132188	-0.605388	0.147744	0.700912	0.87986		-0.776763	-0.605388	5.19162	0.0232415	0.217326		-0.841344	-0.605388	3.52254	0.0612933	0.873721		1.79977	0.531278	18.6532	3.45372e-05	0.000129469		1.14971	0.531278	11.0031	0.00123412	0.00352539		0.650061	0.531278
1264	ENSG00000130176	CNN1	calponin 1	protein coding		1.29567	-0.943019	13.7728	0.00032306	0.000942625		0.536696	-1.44463	6.11067	0.0138682	0.0443922		0.255125	-1.44463	0.521257	0.470744	0.746321		0.142939	-1.44463	0.191021	0.662313	0.834333		0.175368	-1.44463	0.18206	0.669848	0.94187		1.78302	-0.933439	18.3062	4.03062e-05	0.000148281		1.16144	-0.933439	10.9468	0.00126795	0.00360832		0.621587	-0.933439
91543	ENSG00000134321	RSAD2	radical S-adenosyl methionine domain containing 2	protein coding		1.29482	7.60936	11.3976	0.00101269	0.00257318		1.31106	6.80149	21.0681	6.00366e-06	0.000129019		2.12213	6.80149	25.9281	5.55022e-07	0.000292801		1.47736	6.80149	13.423	0.000283257	0.0239757		0.557629	6.80149	0.995467	0.319035	0.889325		1.30081	7.62184	7.74842	0.00633363	0.0129904		1.31293	7.62184	11.2692	0.00108403	0.00314846		-0.0121264	7.62184
9246	ENSG00000156587	UBE2L6	ubiquitin conjugating enzyme E2 L6	protein coding		1.29438	9.03108	55.008	2.47896e-11	1.02514e-09		0.871958	8.24384	66.1311	5.81291e-15	3.43813e-12		0.741158	8.24384	18.5538	2.0977e-05	0.00290678		0.617557	8.24384	15.0843	0.000120934	0.0143638		0.125616	8.24384	0.342894	0.558506	0.92056		1.56933	9.03447	56.842	1.43749e-11	4.69174e-10		1.21567	9.03447	48.5789	2.46955e-10	1.09952e-08		0.353656	9.03447
200879	ENSG00000163898	LIPH	lipase H	protein coding		1.29335	-0.619569	22.7913	5.5024e-06	2.6944e-05		0.254194	-1.31125	1.88978	0.170023	0.291751		0.457778	-1.31125	2.51021	0.113929	0.393129		-0.105455	-1.31125	0.143817	0.704724	0.858758		-0.0405442	-1.31125	0.0126157	0.910628	0.985679		1.52694	-0.614498	22.1577	7.3658e-06	3.33212e-05		1.23398	-0.614498	19.9439	1.94143e-05	0.000100488		0.292959	-0.614498
3437	ENSG00000119917	IFIT3	interferon induced protein with tetratricopeptide repeats 3	protein coding		1.29216	9.06783	26.7683	1.02105e-06	6.27854e-06		1.04491	8.11893	27.5835	2.49132e-07	9.76559e-06		1.33999	8.11893	19.1805	1.53366e-05	0.00261036		1.17367	8.11893	16.9646	4.6612e-05	0.0070801		0.485345	8.11893	1.56906	0.211101	0.877969		1.52995	9.07548	25.7586	1.5936e-06	8.74101e-06		1.23641	9.07548	23.9498	3.42282e-06	2.29403e-05		0.293535	9.07548
51560	ENSG00000154917	RAB6B	RAB6B, member RAS oncogene family	protein coding		1.28876	2.06019	22.0488	7.60888e-06	3.56246e-05		0.355411	1.13722	4.42185	0.0361282	0.0910252		0.226373	1.13722	0.67536	0.411696	0.708318		-0.328383	1.13722	1.5359	0.215982	0.491908		0.252629	1.13722	0.625735	0.42941	0.903074		1.64912	2.05498	25.5229	1.757e-06	9.53137e-06		1.15424	2.05498	17.7098	5.28253e-05	0.000236464		0.494882	2.05498
5654	ENSG00000166033	HTRA1	HtrA serine peptidase 1	protein coding		1.28866	0.962217	25.9637	1.42459e-06	8.35348e-06		0.456729	0.236387	9.68205	0.00199916	0.0105024		0.436146	0.236387	3.53738	0.0607524	0.291438		-0.425899	0.236387	3.33745	0.0684913	0.311581		0.718852	0.236387	7.23366	0.00746519	0.818242		0.97186	0.960724	10.5764	0.00152125	0.0036818		1.38009	0.960724	28.4947	5.10276e-07	4.72424e-06		-0.408233	0.960724
101055625	ENSG00000257599	OVCH1-AS1	OVCH1 antisense RNA 1	antisense		1.288	-1.00173	6.4202	0.0126706	0.0239575		-0.206708	-1.47892	0.483831	0.487112	0.621609		-0.135602	-1.47892	0.0827432	0.773768	0.911626		0.0470087	-1.47892	0.0120429	0.912673	0.965802		-0.684529	-1.47892	1.28697	0.257313	0.882954		1.54858	-0.988359	6.449	0.012504	0.0237581		1.25615	-0.988359	5.96583	0.0161841	0.0323498		0.29243	-0.988359
2634	ENSG00000162645	GBP2	guanylate binding protein 2	protein coding		1.28756	9.68552	90.5854	4.30632e-16	6.8027e-13		0.697139	8.79678	62.2902	3.0924e-14	1.22126e-11		0.551232	8.79678	15.2689	0.000110078	0.00860843		0.313104	8.79678	5.55604	0.0189154	0.203312		0.22342	8.79678	1.66832	0.197257	0.877969		1.58423	9.68583	101.602	2.57228e-17	2.51208e-14		1.20285	9.68583	82.8518	4.46046e-15	7.82909e-12		0.381374	9.68583
113746	ENSG00000177947	ODF3	outer dense fiber of sperm tails 3	protein coding		1.28709	-2.09172	17.1001	6.88009e-05	0.000243688		-0.162909	-2.40309	0.430803	0.511987	0.64315		0.0275638	-2.40309	0.00527176	0.942157	0.977874		-0.27556	-2.40309	0.578146	0.447505	0.689696		-0.894654	-2.40309	3.07112	0.0804903	0.873721		1.40969	-2.08387	13.6839	0.00033945	0.000982105		1.27971	-2.08387	16.1543	0.000107237	0.000433255		0.129978	-2.08387
100874264	ENSG00000230539	AOAH-IT1	AOAH intronic transcript 1	sense intronic		1.28696	0.31933	49.2005	1.86233e-10	4.78408e-09		0.409303	-0.62808	10.4183	0.0013543	0.00779092		0.365608	-0.62808	3.3201	0.0692111	0.311424		0.0623204	-0.62808	0.105019	0.746063	0.881731		0.0409817	-0.62808	0.0269743	0.869629	0.978478		1.54436	0.314439	51.0769	1.0283e-10	2.4575e-09		1.20279	0.314439	42.92	1.89802e-09	5.17039e-08		0.341574	0.314439
5209	ENSG00000170525	PFKFB3	6-phosphofructo-2-kinase/fructose-2,6-biphosphatase 3	protein coding		1.28445	7.14519	45.1191	8.11269e-10	1.60245e-08		0.542756	6.2985	29.6339	9.29691e-08	4.35796e-06		0.223399	6.2985	1.98529	0.159639	0.458597		-0.106255	6.2985	0.476422	0.490462	0.7201		0.119676	6.2985	0.377872	0.539106	0.91788		1.60085	7.13761	52.0769	7.32173e-11	1.84468e-09		1.16899	7.13761	38.6294	9.4536e-09	1.8374e-07		0.431858	7.13761
116931	ENSG00000144893	MED12L	mediator complex subunit 12 like	protein coding		1.28323	1.18707	32.9499	8.2081e-08	7.18755e-07		0.509802	-0.0883771	15.7519	8.611e-05	0.000963682		0.818759	-0.0883771	17.893	2.92142e-05	0.00362011		0.229104	-0.0883771	1.42506	0.233306	0.509967		0.0637077	-0.0883771	0.0633201	0.801457	0.971023		1.93916	1.18888	62.5529	2.19187e-12	1.01243e-10		1.05132	1.18888	26.3369	1.24577e-06	9.86934e-06		0.887837	1.18888
113146	ENSG00000185567	AHNAK2	AHNAK nucleoprotein 2	protein coding		1.28214	-4.03169	8.71315	0.0102906	0.0199168		-0.500365	-4.21111	2.23232	0.13597	0.247626		0.617114	-4.21111	2.06447	0.151579	0.447895		-0.784079	-4.21111	2.21122	0.139865	0.409991		0.338878	-4.21111	0.372683	0.541905	0.91788		1.43679	-4.02883	6.77609	0.0243613	0.0426693		1.27579	-4.02883	8.31096	0.0116662	0.0243964		0.160998	-4.02883
57101	ENSG00000047617	ANO2	anoctamin 2	protein coding		1.28204	-1.61472	16.0527	0.000111271	0.000371619		0.325286	-2.52621	2.40411	0.121836	0.227473		0.27812	-2.52621	0.738407	0.390705	0.693167		-0.0948264	-2.52621	0.085768	0.769785	0.895061		0.272746	-2.52621	0.480138	0.488776	0.91106		1.6406	-1.61176	18.4157	3.83706e-05	0.000142086		1.17222	-1.61176	13.013	0.000466884	0.00153238		0.468377	-1.61176
83401	ENSG00000119915	ELOVL3	ELOVL fatty acid elongase 3	protein coding		1.27638	0.151975	52.8137	5.25995e-11	1.83831e-09		0.376847	-0.34802	11.4991	0.000768176	0.00510495		0.371893	-0.34802	4.59153	0.0327549	0.210327		0.518104	-0.34802	10.6522	0.0011974	0.0600488		0.408223	-0.34802	3.89455	0.0491557	0.873721		1.58824	0.160814	59.8873	5.22909e-12	2.05483e-10		1.19804	0.160814	47.5713	3.52965e-10	1.42603e-08		0.390199	0.160814
10186	ENSG00000183722	LHFP	lipoma HMGIC fusion partner	protein coding		1.2744	-1.58163	29.5677	3.20261e-07	2.31541e-06		0.193487	-2.23787	1.15292	0.283611	0.422023		0.33704	-2.23787	1.50306	0.22095	0.536894		-0.152378	-2.23787	0.316693	0.57393	0.7795		-0.0941081	-2.23787	0.0730002	0.787162	0.967998		1.744	-1.57272	41.838	2.8292e-09	3.86629e-08		1.14801	-1.57272	25.0505	2.13784e-06	1.54208e-05		0.595992	-1.57272
7180	ENSG00000124490	CRISP2	cysteine rich secretory protein 2	protein coding		1.27355	-2.29493	12.3148	0.000648334	0.00172973		-0.734643	-2.76228	7.16671	0.00774357	0.028814		-0.488019	-2.76228	1.42465	0.233372	0.550062		-0.716088	-2.76228	3.10948	0.0786288	0.328418		-0.703863	-2.76228	1.82482	0.177532	0.876783		1.83404	-2.28664	17.8018	5.0596e-05	0.000181239		1.15998	-2.28664	10.2423	0.00179433	0.00485029		0.67406	-2.28664
482	ENSG00000129244	ATP1B2	ATPase Na+/K+ transporting subunit beta 2	protein coding		1.26715	0.451913	13.232	0.000418029	0.00117943		0.818173	-0.259986	19.4723	1.32598e-05	0.000233258		0.442223	-0.259986	1.91643	0.16705	0.467017		0.841249	-0.259986	10.1634	0.00154937	0.0691394		0.636453	-0.259986	3.31731	0.0693274	0.873721		2.11971	0.448812	27.6324	7.29247e-07	4.46335e-06		0.988348	0.448812	9.15357	0.00309231	0.00775508		1.13137	0.448812
4481	ENSG00000038945	MSR1	macrophage scavenger receptor 1	protein coding		1.26666	3.32642	21.4839	9.74223e-06	4.4249e-05		0.982171	1.92617	34.9654	7.39189e-09	5.58707e-07		1.53415	1.92617	38.6044	1.34482e-09	7.08139e-06		0.768255	1.92617	9.90294	0.00177821	0.073535		0.627714	1.92617	3.97069	0.0470023	0.873721		1.48633	3.32881	20.9487	1.2511e-05	5.32712e-05		1.19199	3.32881	18.3289	3.99898e-05	0.000185364		0.294343	3.32881
5352	ENSG00000152952	PLOD2	procollagen-lysine,2-oxoglutarate 5-dioxygenase 2	protein coding		1.26547	-0.6628	21.7936	8.48432e-06	3.92465e-05		0.360509	-1.63728	3.79284	0.0521968	0.12004		0.850199	-1.63728	9.77534	0.00190261	0.0443297		-0.2686	-1.63728	0.901524	0.342967	0.606974		-0.00978401	-1.63728	0.000781993	0.977705	0.99635		1.92226	-0.657327	38.2786	1.07526e-08	1.19872e-07		1.06436	-0.657327	16.7931	8.00192e-05	0.000338166		0.8579	-0.657327
8309	ENSG00000168306	ACOX2	acyl-CoA oxidase 2	protein coding		1.26458	-0.899268	41.3855	3.19003e-09	4.84082e-08		0.585785	-1.29558	22.7005	2.68429e-06	6.69885e-05		0.493285	-1.29558	6.49438	0.0112079	0.116712		0.530287	-1.29558	8.77773	0.00323803	0.102194		0.218423	-1.29558	0.850017	0.357123	0.892267		1.57465	-0.903108	46.6358	4.92948e-10	9.19374e-09		1.16021	-0.903108	35.088	3.66707e-08	5.50834e-07		0.414439	-0.903108
58484	ENSG00000091106	NLRC4	NLR family CARD domain containing 4	protein coding		1.26293	6.10151	76.0587	2.9366e-14	8.59064e-12		0.504215	5.22581	33.4847	1.48678e-08	9.78608e-07		0.406862	5.22581	8.69438	0.00338602	0.060645		0.146126	5.22581	1.23953	0.266254	0.540479		0.210567	5.22581	1.55935	0.212517	0.877969		1.56378	6.10055	87.917	1.062e-15	2.94323e-13		1.16959	6.10055	68.308	3.53051e-13	1.09259e-10		0.394191	6.10055
389384	ENSG00000189325	C6orf222	chromosome 6 open reading frame 222	protein coding		1.2625	-2.1112	14.0855	0.000278633	0.000828296		0.746645	-3.1518	8.30821	0.00416723	0.0181499		0.641799	-3.1518	2.55391	0.11084	0.389591		-0.357426	-3.1518	0.689988	0.406682	0.658913		-0.373413	-3.1518	0.464536	0.49592	0.911572		1.66873	-2.11303	16.4729	9.26437e-05	0.000310654		1.15495	-2.11303	11.5018	0.000966879	0.00285705		0.513776	-2.11303
4651	ENSG00000145555	MYO10	myosin X	protein coding		1.26248	1.57857	12.821	0.000508938	0.00139772		0.568464	0.429192	9.4946	0.00220849	0.0113566		1.1484	0.429192	19.1088	1.58952e-05	0.00264311		0.720231	0.429192	7.54463	0.00630073	0.134947		0.39363	0.429192	1.26856	0.260736	0.882954		1.75714	1.58119	18.3835	3.90207e-05	0.000144088		1.05715	1.58119	9.04507	0.00326737	0.00812963		0.699989	1.58119
273	ENSG00000078053	AMPH	amphiphysin	protein coding		1.26189	-0.919806	12.8377	0.000504328	0.00138578		0.713259	-2.25617	10.8782	0.00106331	0.00650547		0.647939	-2.25617	3.65472	0.0566505	0.282128		0.123084	-2.25617	0.135863	0.712631	0.8633		0.617342	-2.25617	2.34799	0.126264	0.873721		1.05466	-0.918425	6.26217	0.0138057	0.0259136		1.31407	-0.918425	13.1614	0.000435005	0.00144274		-0.259417	-0.918425
26509	ENSG00000138119	MYOF	myoferlin	protein coding		1.25851	5.08618	27.5552	7.3613e-07	4.73286e-06		0.622464	4.22677	31.4858	3.8391e-08	2.13543e-06		0.593291	4.22677	11.7112	0.000687687	0.0254412		0.382185	4.22677	5.37193	0.0209853	0.210881		0.154614	4.22677	0.509482	0.475794	0.908693		1.64146	5.09741	32.472	1.03174e-07	8.19428e-07		1.16994	5.09741	24.2878	2.96443e-06	2.03163e-05		0.471518	5.09741
4001	ENSG00000113368	LMNB1	lamin B1	protein coding		1.25736	7.06983	56.7844	1.36422e-11	6.49114e-10		0.655561	5.97242	43.6169	1.32477e-10	1.67419e-08		0.481458	5.97242	9.3758	0.00235261	0.0500191		-0.00445509	5.97242	0.000844984	0.976825	0.992802		0.103083	5.97242	0.275563	0.599926	0.925959		1.61269	7.07099	68.6663	3.16862e-13	2.15598e-11		1.15532	7.07099	50.3611	1.32673e-10	6.94651e-09		0.457377	7.07099
3985	ENSG00000182541	LIMK2	LIM domain kinase 2	protein coding		1.25602	8.99373	66.6131	5.42419e-13	6.29518e-11		0.62478	8.04234	34.1057	1.10867e-08	7.81859e-07		0.334156	8.04234	3.80823	0.0517239	0.269309		0.0457618	8.04234	0.0777849	0.780471	0.90046		0.128929	8.04234	0.375955	0.540137	0.91788		1.59105	8.9895	79.7042	1.11436e-14	1.57175e-12		1.14917	8.9895	59.2744	6.39912e-12	7.99834e-10		0.441885	8.9895
634	ENSG00000079385	CEACAM1	carcinoembryonic antigen related cell adhesion molecule 1	protein coding		1.25577	6.38587	40.6912	4.17244e-09	6.08045e-08		0.730372	5.21498	32.2368	2.68629e-08	1.56588e-06		0.560668	5.21498	7.53407	0.00633702	0.0862213		0.496987	5.21498	6.74769	0.00974583	0.160386		0.0847707	5.21498	0.109131	0.741315	0.960076		1.66295	6.38886	51.3859	9.35478e-11	2.277e-09		1.14566	6.38886	35.5053	3.14051e-08	4.84007e-07		0.517287	6.38886
2887	ENSG00000106070	GRB10	growth factor receptor bound protein 10	protein coding		1.25361	4.10033	29.9187	2.7904e-07	2.05885e-06		0.279482	3.36841	4.78024	0.0293878	0.0782339		0.521998	3.36841	7.09371	0.00805926	0.0973334		-0.249759	3.36841	1.61278	0.204867	0.480445		0.303176	3.36841	1.58071	0.209418	0.877969		1.75583	4.10689	46.2794	5.66277e-10	1.02219e-08		1.06853	4.10689	23.5232	4.10635e-06	2.67607e-05		0.687297	4.10689
8349	ENSG00000184678	HIST2H2BE	histone cluster 2 H2B family member e	protein coding		1.25305	6.52299	51.0741	9.71134e-11	2.96158e-09		0.44053	5.69011	19.8312	1.10901e-05	0.000204661		0.310506	5.69011	3.8468	0.0505592	0.266228		0.0965898	5.69011	0.416486	0.519079	0.740369		-0.00688906	5.69011	0.00125186	0.971794	0.995295		1.73523	6.52962	76.2938	3.09663e-14	3.42081e-12		1.1152	6.52962	45.6922	6.9591e-10	2.34899e-08		0.620032	6.52962
400709	ENSG00000161643	SIGLEC16	sialic acid binding Ig like lectin 16 (gene/pseudogene)	transcribed unprocessed pseudogene		1.24966	2.73992	54.5117	2.93304e-11	1.15833e-09		0.746817	2.32315	41.5363	3.45289e-10	3.89609e-08		0.690305	2.32315	13.9591	0.000215022	0.0129152		0.7418	2.32315	19.3419	1.415e-05	0.00314828		0.705705	2.32315	10.6229	0.00121601	0.49941		1.62465	2.74342	68.6605	3.14771e-13	2.15257e-11		1.12803	2.74342	46.8919	4.4978e-10	1.71622e-08		0.496624	2.74342
8344	ENSG00000274290	HIST1H2BE	histone cluster 1 H2B family member e	protein coding		1.24844	1.5218	28.6069	4.74895e-07	3.21833e-06		0.328719	0.413559	9.23689	0.00253334	0.012557		-0.0133164	0.413559	0.00574604	0.939615	0.97742		0.00839761	0.413559	0.00259384	0.959408	0.985323		-0.0513974	0.413559	0.0585624	0.808911	0.971023		1.77588	1.52248	43.11	1.77012e-09	2.57009e-08		1.09176	1.52248	23.6622	3.85537e-06	2.53341e-05		0.684125	1.52248
8367	ENSG00000276966	HIST1H4E	histone cluster 1 H4 family member e	protein coding		1.24392	0.252505	24.9438	2.19013e-06	1.20717e-05		0.189541	-0.592234	2.09149	0.148933	0.264925		-0.186782	-0.592234	0.780288	0.377603	0.682883		0.363113	-0.592234	3.64002	0.0571477	0.290932		0.150577	-0.592234	0.364324	0.546469	0.91872		1.92454	0.248524	49.1272	2.03457e-10	4.31411e-09		0.997616	0.248524	18.9262	3.05248e-05	0.000147102		0.926926	0.248524
221421	ENSG00000172426	RSPH9	radial spoke head 9 homolog	protein coding		1.24309	1.06205	33.667	6.17837e-08	5.64813e-07		1.01395	0.561704	30.7176	5.53714e-08	2.87731e-06		0.716378	0.561704	5.9157	0.0154601	0.140844		0.61771	0.561704	5.14828	0.0238206	0.219821		0.159994	0.561704	0.189259	0.663777	0.940426		1.50982	1.06291	34.3457	4.89908e-08	4.31146e-07		1.1614	1.06291	28.7958	4.51032e-07	4.28195e-06		0.348419	1.06291
285758	ENSG00000227502	LINC01268	long intergenic non-protein coding RNA 1268	lincRNA		1.24293	-2.56541	14.8001	0.000199156	0.000618523		0.304761	-3.38798	1.2253	0.269012	0.406192		0.457934	-3.38798	1.23853	0.266447	0.585325		0.0246689	-3.38798	0.003526	0.95268	0.981912		-0.289986	-3.38798	0.272665	0.601849	0.926065		1.93936	-2.56111	26.4633	1.18181e-06	6.75925e-06		1.05935	-2.56111	11.054	0.00120311	0.00344741		0.880015	-2.56111
93432	ENSG00000257743	MGAM2	maltase-glucoamylase 2 (putative)	protein coding		1.24062	3.43263	25.8264	1.51483e-06	8.7848e-06		0.429344	2.16596	5.40166	0.0206358	0.0598354		0.381633	2.16596	1.77006	0.184159	0.491579		0.0338079	2.16596	0.0147937	0.903256	0.961691		-0.331536	2.16596	0.789053	0.37494	0.893322		1.71221	3.43485	36.648	2.02063e-08	2.03182e-07		1.10074	3.43485	21.311	1.06783e-05	6.03425e-05		0.611473	3.43485
9180	ENSG00000145623	OSMR	oncostatin M receptor	protein coding		1.23686	-4.00948	7.64836	0.0125006	0.0236692		0.461383	-4.34819	3.01403	0.182745	0.307329		0.486856	-4.34819	1.53914	0.310422	0.62788		-0.420354	-4.34819	1.04457	0.426116	0.67354		-1.00616	-4.34819	4.37151	0.106443	0.873721		1.70266	-4.01814	9.65486	0.00634148	0.013003		0.98405	-4.01814	4.96043	0.0492359	0.08423		0.718605	-4.01814
26251	ENSG00000178342	KCNG2	potassium voltage-gated channel modifier subfamily G member 2	protein coding		1.23674	-0.578581	16.0516	0.000111325	0.000371717		0.361477	-1.42081	4.63025	0.032034	0.0834702		0.610159	-1.42081	5.90169	0.0155828	0.141391		0.131136	-1.42081	0.271427	0.602676	0.798812		0.496273	-1.42081	2.58888	0.108436	0.873721		1.76358	-0.588044	24.9384	2.24158e-06	1.17603e-05		1.00658	-0.588044	11.0993	0.00117669	0.00338275		0.757003	-0.588044
133396	ENSG00000164509	IL31RA	interleukin 31 receptor A	protein coding		1.23383	-0.0565863	14.4799	0.000231465	0.000706971		0.646339	-1.14126	10.7379	0.00114466	0.00687538		0.971106	-1.14126	11.0439	0.000974762	0.0309825		1.03966	-1.14126	14.7202	0.000145624	0.0159751		0.40658	-1.14126	1.20278	0.27345	0.88598		1.96011	-0.0466918	28.5365	5.01613e-07	3.22244e-06		0.983434	-0.0466918	10.1418	0.0018861	0.00505863		0.976678	-0.0466918
197350	ENSG00000228146	CASP16P	caspase 16, pseudogene	transcribed unprocessed pseudogene		1.2337	-4.01445	7.40112	0.0114125	0.021834		0.0538346	-4.25788	0.0367642	0.866272	0.916884		-0.194406	-4.25788	0.189886	0.694526	0.877153		-0.155058	-4.25788	0.131135	0.717457	0.866961		-0.4544	-4.25788	0.670548	0.467832	0.908686		0.528881	-4.01147	0.27158	0.636433	0.704389		1.35662	-4.01147	8.88991	0.00605023	0.0138395		-0.827735	-4.01147
4356	ENSG00000161647	MPP3	membrane palmitoylated protein 3	protein coding		1.23348	-0.889664	46.5937	4.72437e-10	1.02797e-08		0.268158	-1.3843	4.42198	0.0361256	0.0910252		0.0644739	-1.3843	0.10513	0.745934	0.899914		0.528889	-1.3843	8.42137	0.00392089	0.109422		0.437899	-1.3843	3.4836	0.0627377	0.873721		1.52749	-0.888424	50.0493	1.47176e-10	3.26996e-09		1.15705	-0.888424	41.1536	3.64768e-09	8.50939e-08		0.370441	-0.888424
338442	ENSG00000182782	HCAR2	hydroxycarboxylic acid receptor 2	protein coding		1.23301	6.87167	45.8602	6.2e-10	1.28701e-08		0.722524	5.88341	35.4477	5.89091e-09	4.62979e-07		0.327197	5.88341	2.76577	0.097112	0.366393		0.00198713	5.88341	0.000110742	0.991609	0.997881		0.128468	5.88341	0.286727	0.592634	0.925439		1.59609	6.86737	54.8709	2.81455e-11	8.24888e-10		1.13393	6.86737	40.3801	4.89112e-09	1.09131e-07		0.462156	6.86737
1118	ENSG00000133063	CHIT1	chitinase 1	protein coding		1.23074	2.05356	14.1404	0.000271907	0.000810438		-0.0582233	1.20206	0.118249	0.731128	0.820461		-0.187642	1.20206	0.496675	0.48139	0.754117		-0.287131	1.20206	1.29657	0.255547	0.530539		-0.166166	1.20206	0.260615	0.60999	0.928438		1.7826	2.04976	20.6567	1.42201e-05	5.96167e-05		1.05534	2.04976	10.7297	0.00141198	0.0039506		0.727258	2.04976
8542	ENSG00000100342	APOL1	apolipoprotein L1	protein coding		1.2307	7.21069	42.8198	1.88402e-09	3.15608e-08		0.928279	6.20807	81.462	8.55703e-18	1.03981e-14		0.66232	6.20807	16.3211	6.45254e-05	0.00637068		0.558382	6.20807	13.286	0.000303987	0.0251418		0.226462	6.20807	1.2325	0.267612	0.885448		1.63638	7.21091	55.1191	2.58746e-11	7.6831e-10		1.10566	7.21091	36.6572	2.00648e-08	3.33295e-07		0.530727	7.21091
116173	ENSG00000166091	CMTM5	CKLF like MARVEL transmembrane domain containing 5	protein coding		1.23034	4.2527	24.492	2.66355e-06	1.43457e-05		0.544911	3.60444	12.2385	0.000522665	0.00380173		0.309259	3.60444	1.4712	0.225897	0.542952		0.0444437	3.60444	0.0352309	0.851211	0.935805		-0.00349505	3.60444	0.000129482	0.990927	0.998691		1.68459	4.25759	32.7235	9.33834e-08	7.53796e-07		1.07909	4.25759	19.3492	2.53427e-05	0.000125498		0.605496	4.25759
731779	ENSG00000253595	LINC01300	long intergenic non-protein coding RNA 1300	antisense		1.22977	-2.15432	11.3163	0.00105265	0.00266101		0.00095948	-2.90467	1.26423e-05	0.997165	0.997923		-0.456366	-2.90467	0.967602	0.325895	0.640691		-0.412206	-2.90467	0.893349	0.345162	0.60878		-0.37352	-2.90467	0.447625	0.503865	0.912094		1.63316	-2.16221	13.4044	0.000387535	0.00110086		1.09813	-2.16221	8.71313	0.00386257	0.0094162		0.535031	-2.16221
1793	ENSG00000150760	DOCK1	dedicator of cytokinesis 1	protein coding		1.22718	0.180641	38.1175	1.09623e-08	1.35556e-07		0.395659	-0.642912	11.4451	0.000790157	0.00521407		0.342843	-0.642912	3.5491	0.0603287	0.290553		0.199252	-0.642912	1.28194	0.258241	0.533555		0.701172	-0.642912	10.7849	0.0011167	0.490834		1.59545	0.188482	46.7175	4.78739e-10	8.98176e-09		1.13109	0.188482	33.2603	7.50535e-08	9.73416e-07		0.464361	0.188482
6484	ENSG00000110080	ST3GAL4	ST3 beta-galactoside alpha-2,3-sialyltransferase 4	protein coding		1.22483	6.28534	55.1532	2.37781e-11	9.96347e-10		0.61088	5.64002	30.2853	6.80704e-08	3.36034e-06		0.0909885	5.64002	0.251812	0.616088	0.836471		-0.0220237	5.64002	0.0165496	0.897705	0.958762		0.000413984	5.64002	3.51873e-06	0.998504	1		1.52231	6.27499	63.1132	1.84607e-12	8.78382e-11		1.11581	6.27499	48.1946	2.84626e-10	1.21192e-08		0.406496	6.27499
8993	ENSG00000008438	PGLYRP1	peptidoglycan recognition protein 1	protein coding		1.224	6.17638	35.2317	3.36479e-08	3.35353e-07		0.38867	5.55709	5.51371	0.0193718	0.0570761		-0.336893	5.55709	1.45906	0.227818	0.544702		-0.102316	5.55709	0.164889	0.68492	0.847359		-0.028106	5.55709	0.00747252	0.931158	0.988592		1.47047	6.16947	36.2589	2.34695e-08	2.2985e-07		1.13889	6.16947	30.3371	2.42422e-07	2.52609e-06		0.331585	6.16947
6272	ENSG00000134243	SORT1	sortilin 1	protein coding		1.22211	6.65471	81.032	6.65178e-15	3.90697e-12		0.637957	5.74615	55.7097	5.62539e-13	1.53214e-10		0.581805	5.74615	18.7605	1.8916e-05	0.00277834		0.287441	5.74615	5.04841	0.0252128	0.222506		0.396539	5.74615	5.88791	0.0157022	0.873721		1.54088	6.6564	95.9002	1.17214e-16	6.8579e-14		1.12656	6.6564	73.0585	8.1163e-14	4.93127e-11		0.414323	6.6564
347735	ENSG00000168528	SERINC2	serine incorporator 2	protein coding		1.21705	2.87718	19.1673	2.71139e-05	0.000108325		0.250498	2.65414	2.10532	0.147599	0.263184		0.416283	2.65414	2.35541	0.125668	0.408633		0.0261531	2.65414	0.0101804	0.919684	0.969649		0.383978	2.65414	1.43441	0.231781	0.881665		1.43152	2.88629	18.7538	3.30533e-05	0.000124616		1.16409	2.88629	16.9315	7.52739e-05	0.000322152		0.267424	2.88629
1432	ENSG00000112062	MAPK14	mitogen-activated protein kinase 14	protein coding		1.21646	8.48007	61.249	3.06829e-12	2.2279e-10		0.522042	7.44643	41.2981	3.85448e-10	4.22842e-08		0.348361	7.44643	7.23907	0.00744314	0.0940285		-0.0756125	7.44643	0.366639	0.545198	0.759479		0.112177	7.44643	0.499986	0.479933	0.908693		1.58192	8.48261	77.9839	1.85025e-14	2.33827e-12		1.11106	8.48261	54.6443	3.0168e-11	2.43145e-09		0.47086	8.48261
1890	ENSG00000025708	TYMP	thymidine phosphorylase	protein coding		1.21339	9.49725	68.7651	2.74777e-13	3.87558e-11		0.775555	8.91875	45.5004	5.59233e-11	8.03109e-09		0.582975	8.91875	10.2162	0.00150671	0.0396031		0.673026	8.91875	16.0222	7.50754e-05	0.0101365		0.265184	8.91875	1.38885	0.239325	0.882262		1.45639	9.49852	69.9161	2.13024e-13	1.63356e-11		1.13511	9.49852	60.129	4.82987e-12	6.83087e-10		0.321282	9.49852
11006	ENSG00000186818	LILRB4	leukocyte immunoglobulin like receptor B4	protein coding		1.21325	6.05016	64.5064	1.07301e-12	9.97081e-11		0.601537	5.53461	44.0226	1.09974e-10	1.43576e-08		0.487856	5.53461	11.6742	0.000701087	0.0255988		0.574062	5.53461	18.9366	1.73223e-05	0.0035082		0.356982	5.53461	4.24978	0.0399242	0.873721		1.45826	6.05621	66.1492	6.99724e-13	4.07837e-11		1.14637	6.05621	57.5288	1.15086e-11	1.20406e-09		0.311884	6.05621
10912	ENSG00000130222	GADD45G	growth arrest and DNA damage inducible gamma	protein coding		1.21015	2.17644	49.0424	1.96956e-10	5.01016e-09		0.346657	1.4417	8.98236	0.0029021	0.0138831		0.318189	1.4417	3.02938	0.0825659	0.339218		0.196605	1.4417	1.30212	0.254533	0.529687		0.0290407	1.4417	0.0165974	0.897558	0.983663		1.55971	2.17523	60.3462	4.49764e-12	1.81711e-10		1.09349	2.17523	41.8287	2.83901e-09	6.95316e-08		0.466215	2.17523
719	ENSG00000171860	C3AR1	complement C3a receptor 1	protein coding		1.20891	6.29322	33.0429	7.95919e-08	6.98896e-07		0.601189	5.49231	35.9578	4.63562e-09	3.75533e-07		0.455055	5.49231	8.31271	0.00415712	0.067423		0.548133	5.49231	13.9521	0.000215803	0.0206608		0.127222	5.49231	0.418689	0.517976	0.913094		1.56854	6.30249	40.7699	4.24582e-09	5.46627e-08		1.1011	6.30249	27.8958	6.55762e-07	5.8103e-06		0.46744	6.30249
722	ENSG00000123838	C4BPA	complement component 4 binding protein alpha	protein coding		1.20873	3.94458	5.20174	0.0244632	0.0427578		0.429703	3.2771	1.7382	0.188149	0.314318		-0.177315	3.2771	0.106472	0.744373	0.899171		-0.955353	3.2771	3.06252	0.0809115	0.331147		-1.16061	3.2771	2.62346	0.106111	0.873721		0.805036	3.95536	1.55166	0.215548	0.284557		1.31117	3.95536	5.83747	0.0173411	0.0343022		-0.506132	3.95536
10232	ENSG00000102854	MSLN	mesothelin	protein coding		1.20716	-0.770255	4.76859	0.031077	0.0529241		-0.422188	-0.336347	1.31107	0.252911	0.388566		-0.165652	-0.336347	0.0945397	0.758649	0.904823		-0.822577	-0.336347	2.46863	0.116958	0.380442		-0.968922	-0.336347	1.98529	0.159639	0.873721		2.60895	-0.757275	17.2047	6.64698e-05	0.000231079		0.554819	-0.757275	1.14667	0.2866	0.373217		2.05413	-0.757275
2180	ENSG00000151726	ACSL1	acyl-CoA synthetase long-chain family member 1	protein coding		1.20391	10.426	47.8276	3.03456e-10	7.09126e-09		0.552537	9.40165	20.7378	7.07023e-06	0.000146381		0.305186	9.40165	2.51271	0.11375	0.392725		0.00756328	9.40165	0.00165835	0.967538	0.989204		0.213959	9.40165	0.826761	0.363778	0.892357		1.48688	10.421	52.4996	6.28423e-11	1.61151e-09		1.11485	10.421	41.6424	3.04191e-09	7.3029e-08		0.372037	10.421
137392	ENSG00000188343	FAM92A	family with sequence similarity 92 member A	protein coding		1.20289	-0.353599	25.402	1.80418e-06	1.02006e-05		0.72272	-1.54064	25.6389	6.38725e-07	2.1205e-05		0.737295	-1.54064	11.0595	0.000966841	0.0308549		0.220201	-1.54064	1.00192	0.317474	0.586017		0.266615	-1.54064	0.90308	0.342552	0.890984		1.79402	-0.34759	41.1743	3.61964e-09	4.80096e-08		1.06871	-0.34759	21.7961	8.61739e-06	5.03621e-05		0.725308	-0.34759
102724515	ENSG00000204792	LINC01291	long intergenic non-protein coding RNA 1291	lincRNA		1.20185	-3.54582	11.2218	0.00110245	0.00277624		0.121692	-3.81216	0.197245	0.657203	0.762194		0.168866	-3.81216	0.16762	0.682463	0.870138		0.418423	-3.81216	1.16325	0.281468	0.552617		0.472192	-3.81216	0.96573	0.326364	0.890984		1.00214	-3.53935	4.86303	0.0295198	0.0505652		1.27956	-3.53935	12.555	0.000581279	0.00185692		-0.277417	-3.53935
762	ENSG00000167434	CA4	carbonic anhydrase 4	protein coding		1.20028	5.11496	38.2651	1.04425e-08	1.2989e-07		0.485472	4.32704	9.68831	0.00199252	0.0104849		-0.193827	4.32704	0.567561	0.451689	0.734344		-0.0409029	4.32704	0.0297711	0.863101	0.941928		0.224049	4.32704	0.563098	0.453472	0.908096		1.35876	5.10947	34.8131	4.10985e-08	3.69512e-07		1.14576	5.10947	33.7831	6.14901e-08	8.29548e-07		0.212998	5.10947
23601	ENSG00000258227	CLEC5A	C-type lectin domain containing 5A	protein coding		1.19619	3.16576	31.7013	1.35627e-07	1.10098e-06		0.298747	2.46749	7.63552	0.00599686	0.0239465		0.122924	2.46749	0.501684	0.479188	0.752592		0.207556	2.46749	1.70791	0.192034	0.467472		0.0490927	2.46749	0.0552995	0.81421	0.97175		1.66091	3.15667	46.314	5.56478e-10	1.00926e-08		1.03489	3.15667	26.0606	1.40154e-06	1.08746e-05		0.626025	3.15667
22895	ENSG00000089169	RPH3A	rabphilin 3A	protein coding		1.1957	4.97939	17.8845	4.82708e-05	0.000178621		0.451658	4.47339	8.29887	0.00418825	0.0182214		0.317371	4.47339	1.61886	0.204016	0.515301		0.232495	4.47339	0.995511	0.319024	0.587437		0.894579	4.47339	10.1433	0.00156587	0.533317		1.13914	4.9893	11.5768	0.000933273	0.00239644		1.2368	4.9893	18.1052	4.42252e-05	0.000202617		-0.0976642	4.9893
820	ENSG00000164047	CAMP	cathelicidin antimicrobial peptide	protein coding		1.19139	4.30479	14.8749	0.000192611	0.000600014		0.195432	3.79538	1.1105	0.292632	0.431626		-0.414308	3.79538	1.77222	0.183893	0.4912		-0.117713	3.79538	0.179947	0.671655	0.839609		-0.359447	3.79538	0.947631	0.330933	0.890984		2.00534	4.30745	31.0236	1.83899e-07	1.35056e-06		0.964491	4.30745	11.1528	0.00114744	0.00331132		1.04085	4.30745
57047	ENSG00000163746	PLSCR2	phospholipid scramblase 2	protein coding		1.18848	-1.49256	19.8433	2.00128e-05	8.3239e-05		0.771145	-2.46521	13.5135	0.000270361	0.00237535		0.775888	-2.46521	6.0559	0.0142966	0.135236		0.156547	-2.46521	0.236014	0.627375	0.813548		0.193997	-2.46521	0.22317	0.636902	0.932807		1.76845	-1.48522	33.5146	6.78927e-08	5.72001e-07		1.01737	-1.48522	15.4092	0.000151291	0.00058277		0.751075	-1.48522
8360	ENSG00000277157	HIST1H4D	histone cluster 1 H4 family member d	protein coding		1.18806	0.190733	27.5118	7.4608e-07	4.78515e-06		0.68806	-0.809525	22.3285	3.22319e-06	7.80931e-05		0.107056	-0.809525	0.203523	0.652145	0.854791		0.343864	-0.809525	2.53355	0.112268	0.374787		0.342249	-0.809525	1.51215	0.219559	0.877969		1.75497	0.18981	45.3264	7.89617e-10	1.34704e-08		1.02036	0.18981	22.3814	6.68602e-06	4.05915e-05		0.73461	0.18981
4016	ENSG00000129038	LOXL1	lysyl oxidase like 1	protein coding		1.1866	1.63702	38.6725	8.87081e-09	1.13467e-07		0.422564	0.875693	17.5456	3.47871e-05	0.000490216		0.200892	0.875693	1.49751	0.221801	0.537639		0.0303992	0.875693	0.0389228	0.843705	0.932417		0.0996478	0.875693	0.256644	0.612724	0.929084		1.74237	1.64019	69.3629	2.52918e-13	1.83083e-11		0.990764	1.64019	31.658	1.41812e-07	1.62257e-06		0.751602	1.64019
2710	ENSG00000198814	GK	glycerol kinase	protein coding		1.18258	6.75525	41.173	3.47411e-09	5.19702e-08		0.676394	5.52208	37.2737	2.50244e-09	2.22084e-07		0.683241	5.52208	15.1205	0.000118724	0.00906034		0.152865	5.52208	0.81808	0.366306	0.626512		0.0803076	5.52208	0.13332	0.715214	0.955433		1.57794	6.75336	53.8078	4.04116e-11	1.09931e-09		1.06715	6.75336	35.434	3.21787e-08	4.92565e-07		0.510785	6.75336
441457	ENSG00000188152	NUTM2G	NUT family member 2G	protein coding		1.18246	-4.02544	7.93315	0.0186195	0.0335615		0.631154	-4.34974	6.6923	0.0546427	0.124081		0.406818	-4.34974	1.13697	0.443765	0.728232		0.0526727	-4.34974	0.0184817	0.921318	0.970335		0.83333	-4.34974	3.61039	0.159385	0.873721		1.84809	-4.02256	12.6654	0.00324919	0.00720184		1.01857	-4.02256	5.99042	0.0446371	0.0775895		0.829522	-4.02256
4061	ENSG00000160932	LY6E	lymphocyte antigen 6 family member E	protein coding		1.18187	9.57045	14.3907	0.000241686	0.000731822		0.93469	9.2966	30.647	5.72691e-08	2.94684e-06		0.794122	9.2966	8.81463	0.00317465	0.0587236		1.08032	9.2966	20.0456	9.96825e-06	0.00242259		0.477959	9.2966	2.15168	0.143228	0.873721		1.60744	9.57949	18.0091	4.61821e-05	0.000167057		1.07245	9.57949	11.9187	0.000790692	0.00240388		0.534989	9.57949
4135	ENSG00000171533	MAP6	microtubule associated protein 6	protein coding		1.18184	-2.35399	25.6969	1.5932e-06	9.17194e-06		0.452967	-2.36574	4.80054	0.0290479	0.0775641		0.458779	-2.36574	2.19176	0.139566	0.434688		0.00449308	-2.36574	0.000139934	0.990568	0.99764		0.42962	-2.36574	1.2453	0.265146	0.88465		1.09707	-2.35037	13.8903	0.000307898	0.000901717		1.22389	-2.35037	26.5138	1.15716e-06	9.31604e-06		-0.126823	-2.35037
51617	ENSG00000170091	HMP19	HMP19 protein	protein coding		1.1785	-1.98252	13.8769	0.000307492	0.00090304		0.564844	-2.51277	8.02298	0.00486079	0.0203947		0.153415	-2.51277	0.234465	0.628508	0.844294		0.0352162	-2.51277	0.0131172	0.908877	0.964304		0.602345	-2.51277	2.7275	0.0994463	0.873721		1.78469	-1.98047	22.314	6.88378e-06	3.13742e-05		1.03099	-1.98047	10.8775	0.00131184	0.00371117		0.753697	-1.98047
8900	ENSG00000133101	CCNA1	cyclin A1	protein coding		1.1756	0.0951679	14.9924	0.00018207	0.000571346		0.400628	-0.593102	4.76776	0.0295988	0.0786233		0.366301	-0.593102	1.69909	0.193183	0.502423		0.173313	-0.593102	0.407642	0.523547	0.743719		0.099959	-0.593102	0.0811498	0.775898	0.965868		1.9668	0.103623	31.6574	1.41849e-07	1.08408e-06		0.932282	0.103623	10.6586	0.00146089	0.00407014		1.03451	0.103623
3640	ENSG00000248099	INSL3	insulin like 3	protein coding		1.17432	2.73122	32.8084	8.70754e-08	7.56617e-07		0.505938	2.32932	19.9713	1.03434e-05	0.000194334		-0.0145554	2.32932	0.00595131	0.938548	0.976972		0.221452	2.32932	1.71958	0.190526	0.466078		0.0436884	2.32932	0.0386418	0.844263	0.975842		1.56676	2.73512	42.8174	1.97917e-09	2.8294e-08		1.05434	2.73512	27.3452	8.20888e-07	6.98683e-06		0.512425	2.73512
22921	ENSG00000148450	MSRB2	methionine sulfoxide reductase B2	protein coding		1.17236	5.0563	62.0457	2.38077e-12	1.88144e-10		0.652396	4.4773	48.2556	1.59656e-11	2.77152e-09		0.267128	4.4773	2.97798	0.0852043	0.343899		0.530502	4.4773	14.7662	0.000142244	0.0158501		0.0991662	4.4773	0.285374	0.593508	0.925715		1.4888	5.05864	72.7472	9.00599e-14	7.75149e-12		1.08644	5.05864	55.5758	2.21396e-11	2.03337e-09		0.402365	5.05864
728175	ENSG00000180712	LINC02363	long intergenic non-protein coding RNA 2363	lincRNA		1.17134	-0.402143	43.4959	1.45916e-09	2.55928e-08		0.246401	-1.23736	2.99383	0.0843814	0.172174		0.157039	-1.23736	0.514844	0.473483	0.748266		0.336682	-1.23736	2.70006	0.101158	0.36009		0.464418	-1.23736	3.18613	0.0750504	0.873721		1.68521	-0.405072	73.2829	7.58086e-14	6.88246e-12		1.00207	-0.405072	36.7132	1.95585e-08	3.26258e-07		0.683136	-0.405072
285180	ENSG00000188282	RUFY4	RUN and FYVE domain containing 4	protein coding		1.17127	2.33296	22.8437	5.39117e-06	2.6465e-05		0.800205	1.59809	34.1259	1.09813e-08	7.77897e-07		0.898566	1.59809	17.854	2.97914e-05	0.00362011		1.24404	1.59809	41.4465	3.59907e-10	5.16859e-07		0.365635	1.59809	1.88227	0.170873	0.874733		1.53488	2.34094	26.5482	1.14341e-06	6.58321e-06		1.08182	2.34094	19.5653	2.29948e-05	0.000115832		0.453056	2.34094
150165	ENSG00000172967	XKR3	XK related 3	protein coding		1.16946	-0.0882584	7.0606	0.0090357	0.0177115		0.498192	-0.837412	3.56948	0.0595997	0.132568		-0.176803	-0.837412	0.16176	0.687764	0.873546		0.102952	-0.837412	0.0678185	0.794679	0.907835		0.0208141	-0.837412	0.00150085	0.969117	0.994294		1.38846	-0.0886194	6.93109	0.00969404	0.0189509		1.10859	-0.0886194	6.09572	0.0150952	0.0304701		0.279873	-0.0886194
101927586	ENSG00000233077	LINC01271	long intergenic non-protein coding RNA 1271	lincRNA		1.16933	-3.64731	6.62455	0.0113644	0.0217579		-0.0798312	-4.20565	0.0610407	0.80499	0.873861		0.668989	-4.20565	2.22097	0.136966	0.430406		0.0962536	-4.20565	0.058407	0.80916	0.914696		0.635618	-4.20565	1.53229	0.216522	0.877969		1.68317	-3.65074	9.31553	0.00284923	0.0064189		1.00481	-3.65074	4.66861	0.0328891	0.0595082		0.67836	-3.65074
352909	ENSG00000167646	DNAAF3	dynein axonemal assembly factor 3	protein coding		1.16848	-2.54136	8.13879	0.0051621	0.0108655		-0.17927	-2.39033	0.478407	0.489562	0.62379		-0.0629687	-2.39033	0.0227726	0.880129	0.956642		0.0302384	-2.39033	0.00658857	0.935349	0.975172		-0.503818	-2.39033	0.982422	0.322224	0.890984		1.17645	-2.55201	5.0932	0.0259964	0.0451719		1.1482	-2.55201	7.49066	0.00723437	0.0161484		0.0282472	-2.55201
114132	ENSG00000161640	SIGLEC11	sialic acid binding Ig like lectin 11	protein coding		1.16696	1.7333	19.524	2.31055e-05	9.39261e-05		0.668292	1.37254	11.5	0.000767827	0.00510495		0.422201	1.37254	1.84477	0.175186	0.478792		0.339488	1.37254	1.33032	0.249461	0.524816		0.655937	1.37254	3.18386	0.0751538	0.873721		1.619	1.73678	27.5862	7.43405e-07	4.53946e-06		0.983321	1.73678	14.0593	0.00028455	0.00099801		0.635684	1.73678
57522	ENSG00000196935	SRGAP1	SLIT-ROBO Rho GTPase activating protein 1	protein coding		1.16637	-0.86855	26.5582	1.10988e-06	6.74081e-06		0.492765	-1.63105	11.4193	0.000800869	0.00526043		-0.107579	-1.63105	0.20962	0.647323	0.852976		0.192423	-1.63105	0.774527	0.379368	0.636849		0.292233	-1.63105	1.11849	0.290904	0.886096		1.75984	-0.86226	48.8219	2.26581e-10	4.72826e-09		0.959462	-0.86226	20.2282	1.71226e-05	9.01019e-05		0.80038	-0.86226
378706	ENSG00000274012	RN7SL2	RNA, 7SL, cytoplasmic 2	misc RNA		1.16516	3.81281	21.7252	8.7681e-06	4.04172e-05		0.565888	4.39261	5.53581	0.0191321	0.0566503		0.215381	4.39261	0.296479	0.586413	0.822225		0.882416	4.39261	6.70625	0.00997086	0.162658		0.361472	4.39261	0.625947	0.429331	0.903074		1.29597	3.82007	18.2365	4.16859e-05	0.000152704		1.14963	3.82007	20.157	1.7719e-05	9.29921e-05		0.146333	3.82007
58160	ENSG00000230257	NFE4	nuclear factor, erythroid 4	protein coding		1.16328	3.66415	32.5333	9.7316e-08	8.33225e-07		0.397944	2.90491	9.70842	0.00197137	0.0104083		0.153456	2.90491	0.549127	0.459125	0.739704		-0.127452	2.90491	0.419507	0.517568	0.739443		-0.15956	2.90491	0.392517	0.53135	0.915775		1.61003	3.67042	46.6701	4.9058e-10	9.16039e-09		1.03329	3.67042	27.2894	8.41032e-07	7.12374e-06		0.576733	3.67042
3665	ENSG00000185507	IRF7	interferon regulatory factor 7	protein coding		1.15877	8.5058	27.3816	7.90187e-07	5.01712e-06		0.856561	8.02587	47.1212	2.67199e-11	4.30709e-09		0.639958	8.02587	10.316	0.00142943	0.0383116		0.825355	8.02587	20.6253	7.47578e-06	0.00190476		0.0882225	8.02587	0.123635	0.725317	0.956871		1.48436	8.51094	31.5265	1.50077e-07	1.13434e-06		1.05389	8.51094	22.5585	6.20818e-06	3.81895e-05		0.430474	8.51094
257019	ENSG00000172159	FRMD3	FERM domain containing 3	protein coding		1.15718	3.33801	30.7486	1.99007e-07	1.53427e-06		0.806137	2.2537	43.2774	1.54832e-10	1.92589e-08		0.768596	2.2537	15.9164	7.92138e-05	0.00717351		0.317927	2.2537	2.91692	0.0884589	0.342632		0.136626	2.2537	0.314113	0.575492	0.92337		1.54269	3.34695	38.677	9.28486e-09	1.05444e-07		1.06833	3.34695	27.0943	9.11244e-07	7.60515e-06		0.474359	3.34695
56670	ENSG00000198829	SUCNR1	succinate receptor 1	protein coding		1.15493	0.669224	29.1102	3.86097e-07	2.70353e-06		0.380672	-0.237592	5.92751	0.0153585	0.0478442		0.526019	-0.237592	4.85299	0.0281882	0.194012		0.162512	-0.237592	0.4911	0.483859	0.71582		-0.504733	-0.237592	2.49235	0.11522	0.873721		1.58034	0.682822	41.1215	3.69145e-09	4.88081e-08		1.06685	0.682822	26.774	1.03835e-06	8.52536e-06		0.513487	0.682822
440689	ENSG00000203814	HIST2H2BF	histone cluster 2 H2B family member f	protein coding		1.15387	2.70726	27.5908	7.24237e-07	4.67883e-06		0.3765	1.65234	7.53458	0.00633527	0.0249447		0.176677	1.65234	0.656651	0.418244	0.713884		0.257534	1.65234	1.61691	0.204288	0.480087		0.00686542	1.65234	0.000649119	0.979687	0.997195		1.56013	2.71176	35.4243	3.23002e-08	3.02458e-07		1.06191	2.71176	24.0233	3.31151e-06	2.23146e-05		0.498214	2.71176
1378	ENSG00000203710	CR1	complement C3b/C4b receptor 1 (Knops blood group)	protein coding		1.15271	7.04258	39.3125	6.99452e-09	9.3164e-08		0.452152	6.08909	15.2579	0.000110697	0.00117282		0.0409232	6.08909	0.0485633	0.825699	0.935505		-0.117205	6.08909	0.434395	0.510233	0.734967		0.0635602	6.08909	0.0790641	0.77872	0.967306		1.46686	7.03733	45.9552	6.33024e-10	1.12485e-08		1.04824	7.03733	33.2911	7.44018e-08	9.65756e-07		0.418625	7.03733
6678	ENSG00000113140	SPARC	secreted protein acidic and cysteine rich	protein coding		1.15121	7.85535	26.3007	1.24145e-06	7.43412e-06		0.306037	7.01619	4.49553	0.0346206	0.0883097		0.422458	7.01619	3.41099	0.0655284	0.302509		-0.0183127	7.01619	0.00713025	0.93275	0.974256		0.252548	7.01619	0.856311	0.355351	0.891761		1.4537	7.85952	29.0911	4.01854e-07	2.65277e-06		1.0512	7.85952	21.5765	9.51118e-06	5.48151e-05		0.4025	7.85952
116028	ENSG00000175643	RMI2	RecQ mediated genome instability 2	protein coding		1.15061	2.80496	18.545	3.58356e-05	0.000138207		0.49923	1.96373	23.575	1.74792e-06	4.8357e-05		0.531327	1.96373	10.516	0.0012864	0.036549		0.220235	1.96373	2.0517	0.152845	0.42555		-0.194776	1.96373	0.882364	0.348142	0.891234		1.6493	2.81581	26.3129	1.26384e-06	7.16359e-06		1.0502	2.81581	16.1752	0.000106418	0.000430827		0.599096	2.81581
2867	ENSG00000126262	FFAR2	free fatty acid receptor 2	protein coding		1.1468	9.44487	60.4926	3.93513e-12	2.65655e-10		0.716804	8.64103	35.6016	5.47978e-09	4.34995e-07		0.486596	8.64103	6.50456	0.011145	0.116286		0.422209	8.64103	5.55084	0.0189708	0.203312		0.122777	8.64103	0.266423	0.606037	0.927042		1.49478	9.44121	76.3542	3.00437e-14	3.34226e-12		1.03804	9.44121	53.1894	4.95748e-11	3.51181e-09		0.456736	9.44121
100653515	ENSG00000178404	CEP295NL	CEP295 N-terminal like	protein coding		1.14503	-1.04885	27.5358	7.3871e-07	4.74489e-06		0.369117	-1.54681	5.14612	0.0238497	0.0667412		0.131681	-1.54681	0.262769	0.608517	0.83284		0.380107	-1.54681	2.59317	0.108142	0.368509		0.603113	-1.54681	4.14636	0.042406	0.873721		1.25356	-1.05312	21.9131	8.19043e-06	3.65699e-05		1.11762	-1.05312	25.084	2.10786e-06	1.52463e-05		0.135938	-1.05312
126014	ENSG00000170909	OSCAR	osteoclast associated, immunoglobulin-like receptor	protein coding		1.14323	7.64023	87.0381	1.17034e-15	1.42214e-12		0.459663	7.23396	22.7995	2.55688e-06	6.46256e-05		0.19084	7.23396	1.53874	0.215558	0.529737		0.342445	7.23396	5.84232	0.0161078	0.192369		0.335508	7.23396	3.35269	0.0678655	0.873721		1.27597	7.63131	77.092	2.41107e-14	2.82131e-12		1.09012	7.63131	79.7184	1.10971e-14	1.46084e-11		0.185849	7.63131
3205	ENSG00000078399	HOXA9	homeobox A9	protein coding		1.14236	-0.321897	24.1776	3.0341e-06	1.60139e-05		0.29022	-1.49187	4.29007	0.0389992	0.0963844		0.260761	-1.49187	1.43702	0.231357	0.548138		-0.0231296	-1.49187	0.0121779	0.912186	0.965546		0.516973	-1.49187	4.08296	0.0440076	0.873721		1.74423	-0.311239	45.6763	6.95926e-10	1.21208e-08		0.959684	-0.311239	19.4361	2.4319e-05	0.000121418		0.78455	-0.311239
54739	ENSG00000132530	XAF1	XIAP associated factor 1	protein coding		1.13905	7.86495	27.9868	6.15689e-07	4.04241e-06		0.619117	7.28165	18.5355	2.11702e-05	0.000333371		0.830022	7.28165	14.2461	0.000185602	0.0117278		0.856396	7.28165	17.2346	4.06819e-05	0.00676475		0.20354	7.28165	0.526409	0.46856	0.908693		1.37288	7.87238	27.628	7.3228e-07	4.48018e-06		1.08416	7.87238	24.8332	2.35276e-06	1.67041e-05		0.288717	7.87238
9034	ENSG00000121797	CCRL2	C-C motif chemokine receptor like 2	protein coding		1.13764	3.44716	37.6934	1.29577e-08	1.55112e-07		0.603473	2.73014	52.3846	2.48199e-12	5.60114e-10		0.474864	2.73014	12.6533	0.000421513	0.0193717		0.45422	2.73014	13.6595	0.0002508	0.0227151		0.270235	2.73014	2.82031	0.0938875	0.873721		1.5446	3.4484	51.4323	9.14734e-11	2.23339e-09		1.01497	3.4484	31.9503	1.26579e-07	1.47897e-06		0.529624	3.4484
8530	ENSG00000077984	CST7	cystatin F	protein coding		1.13464	8.87089	27.9426	6.2614e-07	4.10591e-06		0.577305	8.44006	27.4034	2.71758e-07	1.03977e-05		0.231789	8.44006	1.64961	0.199782	0.510035		0.00296744	8.44006	0.000307234	0.986024	0.996177		-0.00105563	8.44006	2.31921e-05	0.99616	0.999498		1.48424	8.85315	34.9298	3.91459e-08	3.55191e-07		0.988976	8.85315	22.5373	6.26186e-06	3.84449e-05		0.495268	8.85315
9027	ENSG00000144035	NAT8	N-acetyltransferase 8 (putative)	protein coding		1.13426	-3.71839	4.08614	0.0456218	0.0741677		0.868345	-3.99653	6.71947	0.00989944	0.0345594		1.69797	-3.99653	16.1272	7.1216e-05	0.00671682		1.61337	-3.99653	13.7176	0.000243502	0.0223639		-0.574783	-3.99653	0.566193	0.452235	0.907989		1.18908	-3.71776	2.99263	0.0864504	0.129128		1.11113	-3.71776	3.6955	0.057147	0.0955697		0.0779486	-3.71776
162517	ENSG00000177294	FBXO39	F-box protein 39	protein coding		1.1339	-0.56155	11.476	0.000973836	0.00248498		0.430626	-0.948604	4.41714	0.036227	0.0911851		0.334164	-0.948604	1.11517	0.291621	0.610187		0.683252	-0.948604	5.54572	0.0190256	0.203623		-0.139715	-0.948604	0.118085	0.731308	0.958116		1.50603	-0.553691	13.804	0.000320755	0.000933832		1.04522	-0.553691	9.5976	0.00247362	0.00637971		0.460807	-0.553691
57476	ENSG00000023171	GRAMD1B	GRAM domain containing 1B	protein coding		1.13357	5.2561	34.0892	5.26459e-08	4.95618e-07		0.547387	4.56412	41.8444	2.99506e-10	3.47889e-08		0.580677	4.56412	19.1943	1.52314e-05	0.00261036		0.52673	4.56412	17.9655	2.81705e-05	0.00523541		0.315044	4.56412	3.74324	0.0537517	0.873721		1.38595	5.25987	34.8603	4.03501e-08	3.63818e-07		1.07002	5.25987	29.9844	2.79562e-07	2.85147e-06		0.315923	5.25987
2852	ENSG00000164850	GPER1	G protein-coupled estrogen receptor 1	protein coding		1.13147	1.24896	16.2042	0.000103855	0.000350033		0.332172	0.70612	4.96516	0.0264381	0.072269		0.221752	0.70612	0.895114	0.344687	0.656249		0.464983	0.70612	4.7796	0.0293986	0.231728		0.584987	0.70612	4.58636	0.0328527	0.873721		1.62924	1.25919	23.733	3.74726e-06	1.84409e-05		0.998344	1.25919	13.0159	0.000466536	0.00153156		0.630899	1.25919
79758	ENSG00000102796	DHRS12	dehydrogenase/reductase 12	protein coding		1.12982	5.97405	42.9578	1.79114e-09	3.03265e-08		0.54498	5.3096	37.1719	2.62443e-09	2.30323e-07		0.0783979	5.3096	0.284755	0.593908	0.825442		0.330224	5.3096	6.10339	0.0139234	0.183137		0.0259909	5.3096	0.02159	0.88326	0.981271		1.32996	5.94831	43.8867	1.34027e-09	2.0676e-08		1.02434	5.94831	37.1079	1.68886e-08	2.91574e-07		0.305611	5.94831
3101	ENSG00000160883	HK3	hexokinase 3	protein coding		1.12838	8.58424	78.3486	1.46695e-14	6.09827e-12		0.368702	8.01941	18.4907	2.16503e-05	0.000339296		0.0847132	8.01941	0.381153	0.537351	0.791324		0.258608	8.01941	4.16	0.0420696	0.261746		0.238073	8.01941	2.10897	0.14725	0.873721		1.46494	8.5868	101.297	2.78674e-17	2.51208e-14		1.02606	8.5868	70.723	1.66e-13	7.28419e-11		0.438884	8.5868
284751	ENSG00000203999	LINC01270	long intergenic non-protein coding RNA 1270	lincRNA		1.12828	4.55762	24.3512	2.82804e-06	1.50775e-05		0.443515	3.37748	11.3569	0.000827421	0.00537671		0.325502	3.37748	2.41427	0.121053	0.40211		0.270348	3.37748	1.92099	0.166548	0.439002		0.0529638	3.37748	0.0424088	0.836951	0.975033		1.60048	4.55736	36.5403	2.10603e-08	2.09634e-07		0.963461	4.55736	18.7937	3.24681e-05	0.000155048		0.637021	4.55736
6890	ENSG00000168394	TAP1	transporter 1, ATP binding cassette subfamily B member	protein coding		1.12797	10.0376	60.548	3.86395e-12	2.63758e-10		0.598822	9.25977	58.2408	1.83275e-13	5.90857e-11		0.513991	9.25977	17.0021	4.57402e-05	0.00498316		0.314763	9.25977	7.20623	0.00757797	0.146108		0.158017	9.25977	1.05419	0.305187	0.887125		1.49029	10.0397	79.0154	1.36442e-14	1.85809e-12		1.02192	10.0397	53.7465	4.09664e-11	3.02317e-09		0.468369	10.0397
342372	ENSG00000277481	PKD1L3	polycystin 1 like 3, transient receptor potential channel interacting	protein coding		1.12723	-2.14428	10.6259	0.0014774	0.00361334		0.0343602	-2.47561	0.0143534	0.904699	0.942341		0.284869	-2.47561	0.458652	0.49866	0.766128		-0.208166	-2.47561	0.245954	0.620221	0.80932		0.181812	-2.47561	0.126442	0.722344	0.956491		1.31498	-2.16267	9.76043	0.00228014	0.00528067		1.0394	-2.16267	8.65716	0.00397395	0.00963814		0.275579	-2.16267
338773	ENSG00000183160	TMEM119	transmembrane protein 119	protein coding		1.1265	2.14711	13.1647	0.000431847	0.00121256		0.374616	1.70192	4.12343	0.0429781	0.103621		0.10802	1.70192	0.134881	0.713625	0.884809		0.147137	1.70192	0.291248	0.589733	0.78976		0.36862	1.70192	1.1514	0.283926	0.886096		1.46794	2.15919	15.8428	0.000124016	0.000401122		1.02942	2.15919	10.7989	0.00136476	0.00383682		0.43852	2.15919
383	ENSG00000118520	ARG1	arginase 1	protein coding		1.12364	3.0126	13.0672	0.000452417	0.00126158		0.461676	2.13526	6.2187	0.0130584	0.0424572		-0.20352	2.13526	0.430922	0.511928	0.77461		0.206858	2.13526	0.556809	0.456003	0.696079		0.406838	2.13526	1.32098	0.251128	0.882954		1.43803	3.01322	14.6432	0.000216504	0.000656673		1.03709	3.01322	10.9099	0.00129238	0.00366846		0.400942	3.01322
3553	ENSG00000125538	IL1B	interleukin 1 beta	protein coding		1.12304	7.14404	60.6122	3.78888e-12	2.6023e-10		0.670432	6.36463	37.3387	2.42749e-09	2.1665e-07		0.511984	6.36463	8.3412	0.0040938	0.0668077		0.208907	6.36463	1.58281	0.209116	0.484554		-0.114493	6.36463	0.266799	0.605783	0.927012		1.38377	7.14195	65.4077	8.77515e-13	4.87417e-11		1.04482	7.14195	53.3921	4.62617e-11	3.33697e-09		0.338948	7.14195
27439	ENSG00000183307	CECR6	cat eye syndrome chromosome region, candidate 6	protein coding		1.11997	5.39867	38.5786	9.26673e-09	1.1758e-07		0.537564	4.79377	22.6522	2.74882e-06	6.83829e-05		0.247245	4.79377	1.88205	0.170897	0.472586		0.148425	4.79377	0.759656	0.383978	0.640619		0.486725	4.79377	5.23942	0.0226198	0.873721		1.46762	5.38868	48.5834	2.4936e-10	5.12241e-09		0.991527	5.38868	31.6887	1.40907e-07	1.61414e-06		0.47609	5.38868
25907	ENSG00000249992	TMEM158	transmembrane protein 158 (gene/pseudogene)	protein coding		1.11772	2.584	19.9067	1.95072e-05	8.14793e-05		0.601104	1.84628	13.5498	0.000265356	0.00234685		0.779559	1.84628	8.91326	0.00301137	0.0570147		-0.0346783	1.84628	0.0188259	0.890938	0.95541		0.122002	1.84628	0.145428	0.703153	0.952571		1.59637	2.58966	29.6744	3.16601e-07	2.14558e-06		0.935401	2.58966	14.3193	0.00025189	0.000898624		0.660971	2.58966
3984	ENSG00000106683	LIMK1	LIM domain kinase 1	protein coding		1.11761	7.08906	71.155	1.30384e-13	2.34054e-11		0.461035	6.4868	50.3466	6.20441e-12	1.24065e-09		0.451139	6.4868	18.7672	1.88532e-05	0.00277834		0.0433221	6.4868	0.19237	0.661197	0.833593		0.228804	6.4868	3.34341	0.0682458	0.873721		1.3443	7.10054	75.9503	3.39023e-14	3.71913e-12		1.07651	7.10054	69.0449	2.79224e-13	9.58892e-11		0.267793	7.10054
22824	ENSG00000164070	HSPA4L	heat shock protein family A (Hsp70) member 4 like	protein coding		1.11757	-2.90029	10.8483	0.00132413	0.00327196		0.0323325	-3.50007	0.0145553	0.904035	0.942064		-0.154669	-3.50007	0.14875	0.699945	0.879408		-0.100288	-3.50007	0.0679468	0.794489	0.907835		0.331064	-3.50007	0.526315	0.468601	0.908693		1.9121	-2.89069	24.4676	2.73609e-06	1.40013e-05		0.928135	-2.89069	8.05602	0.00540257	0.0125543		0.983962	-2.89069
168455	ENSG00000253276	CCDC71L	coiled-coil domain containing 71 like	protein coding		1.11361	5.77552	50.6799	1.11477e-10	3.24908e-09		0.584521	4.98672	44.4045	9.23152e-11	1.23585e-08		0.410234	4.98672	8.45006	0.00386084	0.0647449		0.031778	4.98672	0.0559089	0.813208	0.917168		0.0769187	4.98672	0.197841	0.656718	0.936582		1.42112	5.76777	60.1522	4.83473e-12	1.92738e-10		1.01088	5.76777	43.8911	1.33709e-09	3.97031e-08		0.410242	5.76777
3691	ENSG00000132470	ITGB4	integrin subunit beta 4	protein coding		1.10995	2.21998	18.5346	3.59753e-05	0.000138712		0.369015	1.84985	4.92437	0.0270611	0.0735519		0.159159	1.84985	0.353926	0.552248	0.801094		-0.105385	1.84985	0.172756	0.677905	0.843258		0.25275	1.84985	0.64293	0.423145	0.901772		1.47714	2.205	24.3864	2.83905e-06	1.44362e-05		0.947193	2.205	13.6824	0.000339998	0.00116507		0.529947	2.205
56169	ENSG00000147697	GSDMC	gasdermin C	protein coding		1.10875	-1.77026	17.4783	5.79139e-05	0.000209591		0.935942	-2.76644	18.4199	2.24315e-05	0.000349804		0.542156	-2.76644	2.28648	0.131324	0.419179		0.0774231	-2.76644	0.0506295	0.822091	0.921033		0.720126	-2.76644	2.977	0.0852557	0.873721		1.41906	-1.77334	19.1436	2.77019e-05	0.000106811		1.02741	-1.77334	14.6871	0.000211765	0.000774365		0.391648	-1.77334
285	ENSG00000091879	ANGPT2	angiopoietin 2	protein coding		1.108	-3.66259	10.49	0.00227946	0.00528064		0.195944	-3.72433	0.5158	0.473074	0.609805		-0.580444	-3.72433	1.74047	0.187863	0.496054		-0.151369	-3.72433	0.128337	0.720359	0.868665		0.351369	-3.72433	0.520306	0.471149	0.908693		1.19393	-3.6615	7.47148	0.0106418	0.0206191		1.09598	-3.6615	9.72819	0.0030654	0.00770225		0.0979498	-3.6615
729359	ENSG00000167676	PLIN4	perilipin 4	protein coding		1.1067	5.03662	28.6531	4.68011e-07	3.17849e-06		0.346857	4.46646	5.84762	0.0160601	0.0495168		-0.457563	4.46646	3.55361	0.0601668	0.290368		0.210354	4.46646	0.969608	0.325395	0.592537		0.271215	4.46646	0.980577	0.322676	0.890984		1.31927	5.03591	28.4531	5.21583e-07	3.33581e-06		1.03977	5.03591	24.4496	2.76766e-06	1.91842e-05		0.279498	5.03591
105379054	ENSG00000249835	VCAN-AS1	VCAN antisense RNA 1	antisense		1.10599	-3.29674	15.1312	0.000170617	0.000539371		0.81024	-3.74553	10.5295	0.00127756	0.00747193		0.990493	-3.74553	6.58349	0.0106704	0.114356		0.282412	-3.74553	0.504511	0.477955	0.712893		0.862145	-3.74553	3.60557	0.0583333	0.873721		1.13053	-3.3033	10.3024	0.00178551	0.00424402		1.06669	-3.3033	13.5154	0.000367655	0.00124632		0.0638352	-3.3033
4938	ENSG00000089127	OAS1	2'-5'-oligoadenylate synthetase 1	protein coding		1.10568	8.22448	16.8592	7.6963e-05	0.000268979		0.78671	7.77315	24.0566	1.38101e-06	3.97373e-05		0.987045	7.77315	15.6844	8.91141e-05	0.00765074		1.01025	7.77315	19.5418	1.28086e-05	0.00289055		0.331493	7.77315	1.1319	0.288035	0.886096		1.35529	8.23656	16.9393	7.50049e-05	0.000257353		1.05507	8.23656	15.1015	0.000174835	0.000658999		0.300224	8.23656
3959	ENSG00000108679	LGALS3BP	galectin 3 binding protein	protein coding		1.10505	6.27107	24.3296	2.85411e-06	1.51857e-05		0.49141	5.992	18.988	1.68835e-05	0.000279569		0.309143	5.992	2.82042	0.0938806	0.359907		0.618514	5.992	14.2453	0.000185674	0.0189231		0.198412	5.992	0.822666	0.364968	0.892357		1.40734	6.27644	26.5268	1.156e-06	6.63565e-06		1.03067	6.27644	20.9902	1.22857e-05	6.79541e-05		0.376671	6.27644
1428	ENSG00000103316	CRYM	crystallin mu	protein coding		1.10406	-0.646271	19.6508	2.18004e-05	8.94904e-05		0.639944	-0.726567	13.2706	0.000306403	0.00258975		0.581283	-0.726567	4.37469	0.0371292	0.2231		-0.0244309	-0.726567	0.00784086	0.929487	0.973286		0.267637	-0.726567	0.629785	0.427921	0.903074		1.42336	-0.651629	22.2817	6.98095e-06	3.17987e-05		1.00463	-0.651629	16.0713	0.000111413	0.000448519		0.418732	-0.651629
116444	ENSG00000116032	GRIN3B	glutamate ionotropic receptor NMDA type subunit 3B	protein coding		1.10323	0.27008	46.3219	5.21079e-10	1.11387e-08		0.283006	-0.202935	4.97337	0.0263146	0.0719938		0.223994	-0.202935	1.25443	0.263404	0.581889		-0.0923372	-0.202935	0.231237	0.63088	0.815359		-0.470266	-0.202935	3.29777	0.0701494	0.873721		1.55198	0.259089	72.7369	8.95187e-14	7.75149e-12		0.948483	0.259089	39.841	5.95874e-09	1.26689e-07		0.603498	0.259089
57168	ENSG00000128203	ASPHD2	aspartate beta-hydroxylase domain containing 2	protein coding		1.10061	4.6571	56.9883	1.27189e-11	6.12561e-10		0.524615	3.95121	67.7164	2.92934e-15	1.85099e-12		0.49606	3.95121	23.9537	1.45225e-06	0.000598306		0.131527	3.95121	1.86825	0.172471	0.447452		0.162812	3.95121	1.72631	0.189662	0.877969		1.48425	4.65609	80.008	1.02424e-14	1.48439e-12		0.978426	4.65609	50.1895	1.40463e-10	7.2513e-09		0.50582	4.65609
101928694	ENSG00000259293	LIPC-AS1	LIPC antisense RNA 1	antisense		1.09948	-2.18535	13.3744	0.000390281	0.00110926		0.516232	-2.98902	5.57037	0.0187635	0.0557679		0.837598	-2.98902	6.56731	0.0107652	0.114546		0.0943386	-2.98902	0.0818794	0.77492	0.897619		0.170156	-2.98902	0.161189	0.688286	0.947136		1.61639	-2.18881	20.174	1.75375e-05	7.15865e-05		0.95654	-2.18881	10.176	0.00185432	0.00498514		0.65985	-2.18881
8809	ENSG00000115604	IL18R1	interleukin 18 receptor 1	protein coding		1.09905	5.01443	25.7843	1.54188e-06	8.92203e-06		0.275099	4.12217	8.46092	0.00383835	0.0170441		0.171828	4.12217	1.3182	0.251627	0.569069		-0.0876496	4.12217	0.373433	0.541498	0.757397		0.272054	4.12217	2.32285	0.128305	0.873721		1.69545	5.01624	50.5796	1.23805e-10	2.87188e-09		0.877555	5.01624	19.2988	2.59179e-05	0.000128106		0.817892	5.01624
57568	ENSG00000116991	SIPA1L2	signal induced proliferation associated 1 like 2	protein coding		1.09885	5.27488	38.0434	1.13648e-08	1.39279e-07		0.620691	4.4126	29.1094	1.19552e-07	5.23149e-06		0.454967	4.4126	6.35073	0.0121357	0.122419		0.11746	4.4126	0.4559	0.49995	0.726828		0.241467	4.4126	1.17897	0.278242	0.886096		1.23556	5.27504	33.4028	7.14108e-08	5.98131e-07		1.05897	5.27504	33.8049	6.09662e-08	8.24557e-07		0.176588	5.27504
389634	ENSG00000226091	LINC00937	long intergenic non-protein coding RNA 937	lincRNA		1.09881	3.74419	10.4066	0.00164801	0.00397752		0.589438	3.2416	12.295	0.000507559	0.00372926		0.434525	3.2416	2.72889	0.0993603	0.3701		0.317137	3.2416	1.6263	0.202983	0.478871		0.382037	3.2416	1.42011	0.234117	0.882212		1.20267	3.73044	8.42633	0.00447238	0.00954991		1.04188	3.73044	9.02966	0.00329289	0.00818534		0.160793	3.73044
11067	ENSG00000165507	C10orf10	chromosome 10 open reading frame 10	protein coding		1.09822	-0.350016	22.711	5.69682e-06	2.77157e-05		0.645142	-0.553793	11.4002	0.000808931	0.00530236		0.00343319	-0.553793	0.000159327	0.989935	0.996776		0.169201	-0.553793	0.335979	0.562498	0.771522		0.240349	-0.553793	0.422783	0.515938	0.912869		1.67051	-0.348438	41.3406	3.40258e-09	4.53975e-08		0.882772	-0.348438	16.2044	0.000104798	0.00042514		0.787743	-0.348438
285084	ENSG00000231453	LINC01305	long intergenic non-protein coding RNA 1305	lincRNA		1.09731	-2.16006	22.7784	5.5332e-06	2.70667e-05		0.686918	-2.65223	10.918	0.00104131	0.00640562		0.720312	-2.65223	5.19258	0.0232288	0.175993		0.622105	-2.65223	4.41688	0.0362325	0.248693		0.289214	-2.65223	0.538327	0.463572	0.908338		1.18059	-2.18265	17.5929	5.5612e-05	0.000196489		1.03046	-2.18265	19.8361	2.0364e-05	0.000104309		0.150133	-2.18265
105370683	ENSG00000259717	LINC00677	long intergenic non-protein coding RNA 677	lincRNA		1.09533	-2.73408	18.483	3.67635e-05	0.000141268		0.487877	-3.31336	5.60253	0.0184271	0.0549646		0.556133	-3.31336	3.01747	0.0831695	0.340372		0.21836	-3.31336	0.477597	0.489928	0.719769		0.266011	-3.31336	0.438153	0.50841	0.912094		1.45078	-2.73855	22.1945	7.24928e-06	3.28577e-05		0.986617	-2.73855	14.6733	0.00021313	0.000778093		0.464168	-2.73855
3012	ENSG00000277075	HIST1H2AE	histone cluster 1 H2A family member e	protein coding		1.09514	0.947246	25.5702	1.68056e-06	9.60833e-06		0.483299	0.578598	11.2238	0.000887127	0.00564618		-0.0029551	0.578598	0.000152596	0.99015	0.996776		0.0478912	0.578598	0.0472376	0.828057	0.92346		-0.430379	0.578598	2.09579	0.148517	0.873721		1.60547	0.955303	40.6838	4.34574e-09	5.57221e-08		0.934446	0.955303	19.9324	1.95138e-05	0.000100903		0.671026	0.955303
84251	ENSG00000118473	SGIP1	SH3 domain GRB2 like endophilin interacting protein 1	protein coding		1.0908	-0.209765	7.87735	0.00590782	0.0122266		0.337805	-0.30823	1.45824	0.227949	0.361247		0.0753303	-0.30823	0.0244606	0.8758	0.954472		0.52957	-0.30823	1.75335	0.18624	0.461712		0.582043	-0.30823	1.32833	0.249815	0.882954		1.57949	-0.230353	11.5806	0.000931062	0.00239115		0.865857	-0.230353	4.86997	0.0294103	0.0540164		0.713629	-0.230353
79168	ENSG00000244482	LILRA6	leukocyte immunoglobulin like receptor A6	protein coding		1.09046	7.82911	54.5445	2.90026e-11	1.15603e-09		0.610046	7.14507	35.8765	4.8161e-09	3.88163e-07		0.213511	7.14507	1.65775	0.198679	0.508817		0.14811	7.14507	0.919901	0.338101	0.60338		0.0970772	7.14507	0.233281	0.629375	0.931357		1.33938	7.8318	58.1875	9.17195e-12	3.27804e-10		1.02519	7.8318	48.2932	2.73156e-10	1.17576e-08		0.314193	7.8318
105376731	ENSG00000260660	AC113208.3	taste receptor cell protein 1-like	transcribed unitary pseudogene		1.0891	-3.91025	6.85506	0.0189004	0.033998		0.0824403	-4.22526	0.0880972	0.76677	0.846744		-0.136733	-4.22526	0.0833377	0.779242	0.914266		0.164647	-4.22526	0.161423	0.688072	0.849356		0.388177	-4.22526	0.556064	0.456305	0.908304		1.118	-3.90632	4.76442	0.0497824	0.0799769		1.11207	-3.90632	6.83981	0.0186411	0.0365268		0.00592459	-3.90632
3045	ENSG00000223609	HBD	hemoglobin subunit delta	protein coding		1.08832	0.0155661	7.95303	0.00568178	0.0118254		0.799882	0.814688	7.79202	0.00550838	0.0224615		0.255961	0.814688	0.268814	0.604425	0.83092		1.85671	0.814688	25.2731	7.63063e-07	0.000376691		1.22068	0.814688	6.02497	0.0145453	0.873721		1.57254	0.0268171	11.9137	0.000792328	0.00207054		0.925031	0.0268171	5.66504	0.0190316	0.0371393		0.647513	0.0268171
122402	ENSG00000156414	TDRD9	tudor domain containing 9	protein coding		1.08708	3.08246	24.1158	3.12326e-06	1.64132e-05		0.309727	2.03779	6.28284	0.0126014	0.0413942		0.125969	2.03779	0.41556	0.519544	0.77971		0.198455	2.03779	1.19877	0.27425	0.547388		0.420424	2.03779	3.33835	0.0684542	0.873721		1.41654	3.08886	28.5001	5.1082e-07	3.27626e-06		1.00655	3.08886	20.6519	1.42368e-05	7.71521e-05		0.409988	3.08886
7345	ENSG00000154277	UCHL1	ubiquitin C-terminal hydrolase L1	protein coding		1.087	-0.790253	7.45936	0.00733539	0.0147746		0.252204	-1.15867	0.878526	0.349192	0.489848		0.16509	-1.15867	0.159048	0.690255	0.875117		-0.650474	-1.15867	2.20367	0.138499	0.407727		-0.80979	-1.15867	2.03606	0.154415	0.873721		1.93893	-0.790513	17.4875	5.83894e-05	0.000205319		0.754768	-0.790513	3.84299	0.0524878	0.0889741		1.18417	-0.790513
115361	ENSG00000162654	GBP4	guanylate binding protein 4	protein coding		1.08512	7.66378	29.319	3.55705e-07	2.52884e-06		0.693851	6.70083	44.0302	1.09592e-10	1.43576e-08		0.753238	6.70083	20.7802	6.92345e-06	0.00165712		0.485219	6.70083	9.79476	0.00188312	0.0761155		0.0359243	6.70083	0.0297535	0.863141	0.977572		1.50132	7.67135	39.8411	5.98598e-09	7.31893e-08		0.982891	7.67135	25.2698	1.95331e-06	1.43693e-05		0.518425	7.67135
6403	ENSG00000174175	SELP	selectin P	protein coding		1.0848	3.81407	34.5722	4.34521e-08	4.19894e-07		0.376775	3.19708	12.1329	0.000552156	0.00396096		0.308255	3.19708	3.17795	0.0754237	0.324266		0.0176573	3.19708	0.0117061	0.913898	0.966386		-0.0619879	3.19708	0.084913	0.770903	0.965202		1.52666	3.81943	50.6401	1.20525e-10	2.80817e-09		0.952856	3.81943	28.6947	4.7135e-07	4.43164e-06		0.573802	3.81943
3690	ENSG00000259207	ITGB3	integrin subunit beta 3	protein coding		1.0838	3.64038	21.0182	1.19462e-05	5.2787e-05		0.233763	2.75771	2.33345	0.12744	0.235403		0.381542	2.75771	2.5677	0.109884	0.387464		-0.180479	2.75771	0.609932	0.435292	0.680532		0.268339	2.75771	0.887495	0.346746	0.891234		1.38184	3.64531	23.596	3.98048e-06	1.94674e-05		0.988006	3.64531	17.0883	7.0085e-05	0.000302165		0.393832	3.64531
8651	ENSG00000185338	SOCS1	suppressor of cytokine signaling 1	protein coding		1.08311	4.67133	16.8702	7.65747e-05	0.000267859		0.850939	3.76524	65.5541	7.46463e-15	4.21138e-12		0.858169	3.76524	25.8267	5.83052e-07	0.000297112		0.717826	3.76524	21.6545	4.4933e-06	0.00143894		0.244011	3.76524	1.37442	0.241777	0.882262		1.42838	4.67752	19.6812	2.18686e-05	8.68117e-05		0.997343	4.67752	14.2616	0.000258908	0.000919507		0.431037	4.67752
51266	ENSG00000165682	CLEC1B	C-type lectin domain family 1 member B	protein coding		1.08191	1.32405	18.9134	3.0312e-05	0.000119114		0.255913	0.71376	3.09452	0.0793483	0.164713		0.186818	0.71376	0.628123	0.428531	0.71987		-0.0692399	0.71376	0.099709	0.75235	0.885357		-0.00789168	0.71376	0.000779263	0.977744	0.99635		1.88883	1.33315	48.0399	2.98817e-10	5.96011e-09		0.821138	1.33315	13.6167	0.000350413	0.00119531		1.0677	1.33315
2215	ENSG00000162747	FCGR3B	Fc fragment of IgG receptor IIIb	protein coding		1.08182	11.8275	45.1916	7.84772e-10	1.56528e-08		0.563314	10.855	9.7787	0.00189923	0.0101119		0.664165	10.855	5.61648	0.0182831	0.153138		0.0276862	10.855	0.0102131	0.919555	0.969578		0.390332	10.855	1.30269	0.254431	0.882954		1.25445	11.828	41.015	3.84075e-09	5.02254e-08		1.04406	11.828	41.0323	3.81617e-09	8.78782e-08		0.210395	11.828
57864	ENSG00000119457	SLC46A2	solute carrier family 46 member 2	protein coding		1.07987	4.63003	65.8873	6.84952e-13	7.56657e-11		0.256109	4.15226	10.0481	0.00164669	0.00906366		0.45552	4.15226	13.3342	0.000296521	0.0157715		0.201869	4.15226	2.89879	0.089451	0.343893		0.346913	4.15226	5.32316	0.0215721	0.873721		1.19331	4.63378	55.2741	2.44204e-11	7.32653e-10		1.05552	4.63378	60.135	4.83245e-12	6.83087e-10		0.137792	4.63378
219285	ENSG00000177409	SAMD9L	sterile alpha motif domain containing 9 like	protein coding		1.07858	7.89343	39.6861	6.0578e-09	8.27813e-08		0.613836	7.04675	26.4314	4.34844e-07	1.53331e-05		0.881117	7.04675	22.8822	2.45512e-06	0.000862746		0.601087	7.04675	11.9073	0.000620889	0.0403629		0.183142	7.04675	0.615887	0.433061	0.903331		1.39096	7.89733	46.422	5.34506e-10	9.81814e-09		0.995375	7.89733	34.3976	4.81353e-08	6.8014e-07		0.395585	7.89733
134549	ENSG00000164403	SHROOM1	shroom family member 1	protein coding		1.0779	3.15958	34.1019	5.21848e-08	4.92157e-07		0.248461	2.98937	4.31428	0.0384543	0.095408		0.17837	2.98937	0.92251	0.337418	0.650766		0.316216	2.98937	3.33205	0.0687142	0.311825		0.339503	2.98937	2.30245	0.129988	0.873721		1.3137	3.16475	34.9406	3.89537e-08	3.54261e-07		1.02068	3.16475	30.0906	2.6698e-07	2.73508e-06		0.293024	3.16475
147199	ENSG00000188076	SCGB1C1	secretoglobin family 1C member 1	protein coding		1.07753	-2.12895	8.20596	0.00498719	0.0105381		0.501889	-2.29729	4.20955	0.0408727	0.0998247		-0.0643493	-2.29729	0.0258834	0.87227	0.953688		-0.198095	-2.29729	0.265639	0.606568	0.801301		0.157462	-2.29729	0.113708	0.736146	0.958892		1.55224	-2.13652	11.2614	0.00108709	0.00274194		0.932312	-2.13652	6.01764	0.0157348	0.0315754		0.619929	-2.13652
26212	ENSG00000124657	OR2B6	olfactory receptor family 2 subfamily B member 6	protein coding		1.07105	0.37912	26.2705	1.25194e-06	7.48559e-06		0.219445	-0.108597	1.94466	0.163965	0.284476		-0.168377	-0.108597	0.423654	0.515507	0.776751		0.228328	-0.108597	0.966994	0.326047	0.593178		0.00942056	-0.108597	0.0009603	0.975295	0.995948		1.40393	0.371512	31.5447	1.48383e-07	1.12476e-06		0.959595	0.371512	21.5567	9.56384e-06	5.50985e-05		0.444332	0.371512
112464	ENSG00000170955	CAVIN3	caveolae associated protein 3	protein coding		1.0709	0.327781	16.5254	8.95114e-05	0.000307661		0.574517	-0.220696	8.81668	0.00317166	0.0148673		0.429203	-0.220696	2.08262	0.149797	0.44522		0.479177	-0.220696	2.92036	0.0882741	0.342489		-0.0444411	-0.220696	0.013491	0.907594	0.985177		0.900857	0.330782	7.83178	0.00606358	0.0125129		1.13081	0.330782	17.4557	5.91817e-05	0.000261216		-0.229949	0.330782
8854	ENSG00000128918	ALDH1A2	aldehyde dehydrogenase 1 family member A2	protein coding		1.07035	0.394218	36.5628	1.99258e-08	2.18588e-07		0.365448	-0.371758	9.14837	0.00265583	0.0129969		0.581308	-0.371758	9.35029	0.00238478	0.0503641		0.168059	-0.371758	0.876669	0.349701	0.612713		0.226941	-0.371758	0.961481	0.327428	0.890984		1.40237	0.397849	44.8679	9.32192e-10	1.53235e-08		0.984027	0.397849	31.3746	1.58839e-07	1.77077e-06		0.418345	0.397849
340206	ENSG00000184106	TREML3P	triggering receptor expressed on myeloid cells like 3, pseudogene	transcribed unprocessed pseudogene		1.07028	3.57735	21.7426	8.70194e-06	4.01708e-05		0.297265	3.57876	3.55064	0.0602733	0.133652		-0.0322844	3.57876	0.0156502	0.900509	0.963907		0.161638	3.57876	0.485602	0.486315	0.717479		0.157759	3.57876	0.273755	0.601124	0.925959		1.24991	3.57416	20.84	1.31213e-05	5.54662e-05		1.00928	3.57416	18.5575	3.60912e-05	0.000169279		0.24063	3.57416
284021	ENSG00000271605	MILR1	mast cell immunoglobulin like receptor 1	protein coding		1.07018	4.52071	42.2311	2.34274e-09	3.78794e-08		0.46835	3.84846	30.0996	7.43931e-08	3.61596e-06		0.299647	3.84846	4.74547	0.0299798	0.200645		0.296521	3.84846	5.50066	0.0195147	0.205326		0.160814	3.84846	0.940634	0.332722	0.890984		1.40013	4.52545	51.4037	9.24233e-11	2.2531e-09		0.986585	4.52545	36.9906	1.76539e-08	3.02144e-07		0.413548	4.52545
55281	ENSG00000146859	TMEM140	transmembrane protein 140	protein coding		1.07018	8.51393	40.3565	4.69533e-09	6.6522e-08		0.623504	7.69868	39.1674	1.03489e-09	1.00915e-07		0.599809	7.69868	14.4807	0.000164594	0.0109709		0.210346	7.69868	1.95267	0.163102	0.435826		0.0316934	7.69868	0.0256688	0.872796	0.979668		1.42871	8.51623	51.4457	9.04938e-11	2.21977e-09		0.968301	8.51623	34.4994	4.614e-08	6.60212e-07		0.460405	8.51623
102724560	ENSG00000274276	CBSL	cystathionine-beta-synthase like	protein coding		1.06708	-2.93309	3.90288	0.0506648	0.0811881		0.423447	-3.46262	1.38652	0.239721	0.374049		-0.399288	-3.46262	0.331463	0.565135	0.809451		-0.000867686	-3.46262	4.43305e-05	0.994691	0.999012		-0.131823	-3.46262	0.0315181	0.859183	0.977338		1.50001	-2.96539	5.66486	0.0190296	0.0343477		0.734898	-2.96539	1.82405	0.179605	0.253376		0.765114	-2.96539
8743	ENSG00000121858	TNFSF10	TNF superfamily member 10	protein coding		1.06701	8.38718	39.687	6.044e-09	8.26901e-08		0.67646	7.59172	32.5319	2.33503e-08	1.39721e-06		0.744598	7.59172	15.892	8.01966e-05	0.00717351		0.59997	7.59172	11.8422	0.000642312	0.0410794		0.189954	7.59172	0.664817	0.415367	0.90011		1.44487	8.39316	52.8105	5.6485e-11	1.46759e-09		0.964628	8.39316	34.1813	5.22591e-08	7.26066e-07		0.480243	8.39316
285852	ENSG00000188056	TREML4	triggering receptor expressed on myeloid cells like 4	protein coding		1.06675	3.15014	3.80895	0.0534857	0.0851813		0.187705	3.00798	0.378672	0.538678	0.666398		0.122185	3.00798	0.0633221	0.801454	0.925185		0.407314	3.00798	0.875299	0.350079	0.613036		0.218582	3.00798	0.145159	0.703415	0.95265		1.37052	3.14924	4.49574	0.0362358	0.0605668		0.96108	3.14924	2.96396	0.0879612	0.138841		0.409439	3.14924
56938	ENSG00000029153	ARNTL2	aryl hydrocarbon receptor nuclear translocator like 2	protein coding		1.06651	0.61976	32.0459	1.17689e-07	9.76292e-07		0.541979	-0.124497	15.0035	0.000126019	0.00130796		0.661434	-0.124497	10.0015	0.00168779	0.0418716		-0.17981	-0.124497	0.693876	0.405364	0.658157		0.394546	-0.124497	2.29811	0.130349	0.873721		1.48135	0.626802	45.3651	7.78671e-10	1.33374e-08		0.954063	0.626802	27.0904	9.10482e-07	7.60515e-06		0.527282	0.626802
3383	ENSG00000090339	ICAM1	intercellular adhesion molecule 1	protein coding		1.06472	6.79731	71.4919	1.17474e-13	2.18323e-11		0.479155	6.02076	36.3349	3.88388e-09	3.22914e-07		0.324151	6.02076	6.50966	0.0111136	0.116035		0.178141	6.02076	2.22623	0.136501	0.405182		0.135385	6.02076	0.767453	0.381551	0.895116		1.41266	6.80096	96.0842	1.11541e-16	6.77697e-14		0.965217	6.80096	64.5367	1.158e-12	2.40697e-10		0.447441	6.80096
8936	ENSG00000112290	WASF1	WAS protein family member 1	protein coding		1.06464	1.24711	33.5087	6.57729e-08	5.95593e-07		0.0519824	0.627896	0.259589	0.610693	0.726675		0.292019	0.627896	3.40259	0.0658597	0.303231		-0.34327	0.627896	4.79208	0.029189	0.231728		-0.0739812	0.627896	0.142395	0.706119	0.953464		1.57764	1.25725	57.0279	1.3503e-11	4.51921e-10		0.935612	1.25725	29.4394	3.46902e-07	3.42287e-06		0.642026	1.25725
80830	ENSG00000221963	APOL6	apolipoprotein L6	protein coding		1.06358	7.99983	45.198	7.83724e-10	1.56517e-08		0.752594	7.05943	60.0922	8.10595e-14	2.72446e-11		0.809066	7.05943	27.9794	2.05846e-07	0.000141381		0.48791	7.05943	11.4783	0.000776578	0.0456868		0.186057	7.05943	0.945757	0.331411	0.890984		1.38904	8.00419	55.1633	2.53062e-11	7.54268e-10		0.973475	8.00419	39.1568	7.71157e-09	1.55382e-07		0.415567	8.00419
9518	ENSG00000130513	GDF15	growth differentiation factor 15	protein coding		1.06211	-2.45415	13.6161	0.000347929	0.00100443		0.041561	-2.35606	0.0228436	0.879943	0.92608		-1.24836	-2.35606	6.56937	0.0107529	0.114541		-0.51058	-2.35606	1.37476	0.241718	0.518345		0.0134496	-2.35606	0.000852322	0.976725	0.99634		1.64228	-2.46296	24.9028	2.2755e-06	1.19027e-05		0.825085	-2.46296	8.4958	0.00431404	0.0103209		0.817197	-2.46296
1824	ENSG00000134755	DSC2	desmocollin 2	protein coding		1.06117	5.34376	20.0859	1.8019e-05	7.59866e-05		0.62515	3.83656	13.1423	0.000327363	0.00271498		0.625845	3.83656	5.24511	0.022547	0.173406		-0.0181102	3.83656	0.00461654	0.945864	0.979644		0.713664	3.83656	5.03201	0.0254494	0.873721		1.41182	5.33022	25.8365	1.5424e-06	8.51935e-06		0.923714	5.33022	15.4676	0.000147512	0.000570859		0.488108	5.33022
56603	ENSG00000003137	CYP26B1	cytochrome P450 family 26 subfamily B member 1	protein coding		1.05868	-1.69628	1.70526	0.194287	0.260274		0.775577	-1.62035	2.73803	0.0988002	0.194534		1.20181	-1.62035	2.49347	0.11514	0.395406		1.59718	-1.62035	5.89431	0.0156473	0.189933		1.2271	-1.62035	2.35823	0.125445	0.873721		0.6223	-1.6832	0.40124	0.52777	0.603182		1.25435	-1.6832	2.1822	0.142483	0.208408		-0.632048	-1.6832
84418	ENSG00000120306	CYSTM1	cysteine rich transmembrane module containing 1	protein coding		1.05823	6.24473	29.9615	2.74226e-07	2.02635e-06		0.890211	5.79133	38.7775	1.2407e-09	1.18068e-07		0.0388397	5.79133	0.0251367	0.87411	0.954138		0.0372747	5.79133	0.0276832	0.867943	0.943886		0.148685	5.79133	0.268419	0.604691	0.926578		1.18998	6.23772	25.1405	2.06654e-06	1.09474e-05		1.01721	6.23772	26.6	1.12131e-06	9.09302e-06		0.172779	6.23772
51313	ENSG00000164125	FAM198B	family with sequence similarity 198 member B	protein coding		1.05737	5.70452	38.7291	8.72843e-09	1.11918e-07		0.404288	4.68619	10.5548	0.00126034	0.00739035		0.638976	4.68619	11.8158	0.000651195	0.0245378		0.208571	4.68619	1.30265	0.254437	0.52956		0.214658	4.68619	0.824367	0.364473	0.892357		1.46522	5.71373	54.8751	2.81049e-11	8.24888e-10		0.957479	5.71373	34.1624	5.28269e-08	7.32023e-07		0.507737	5.71373
84179	ENSG00000169026	MFSD7	major facilitator superfamily domain containing 7	protein coding		1.05624	4.54589	79.4275	1.06489e-14	4.94768e-12		0.629185	4.02821	55.2204	6.993e-13	1.81096e-10		0.356331	4.02821	6.93306	0.00880144	0.102233		0.540221	4.02821	19.0594	1.62922e-05	0.00338641		0.317309	4.02821	3.79352	0.0521757	0.873721		1.39651	4.5466	110.355	2.71336e-18	5.35788e-15		0.945534	4.5466	72.177	1.06209e-13	5.33422e-11		0.450977	4.5466
4500	ENSG00000260549	MT1L	metallothionein 1L, pseudogene	transcribed unitary pseudogene		1.05607	-0.486579	16.7321	8.14143e-05	0.000282909		0.76878	0.186166	12.7493	0.000401071	0.00313494		0.0786588	0.186166	0.0451777	0.83179	0.937772		0.507795	0.186166	2.50802	0.114087	0.377431		0.0101285	0.186166	0.000534234	0.981572	0.997885		1.4691	-0.481513	22.2485	7.08195e-06	3.22216e-05		0.946372	-0.481513	13.3771	0.00039259	0.0013198		0.52273	-0.481513
219537	ENSG00000214872	SMTNL1	smoothelin like 1	protein coding		1.05565	-4.01446	6.77047	0.0360448	0.060222		-0.0304687	-4.38042	0.0192568	0.921853	0.952215		0.83451	-4.38042	6.47906	0.0857243	0.344815		-0.665099	-4.38042	5.56281	0.118573	0.382344		0.169026	-4.38042	0.156582	0.806434	0.971023		1.41283	-4.01149	7.92827	0.0226736	0.0400597		0.980326	-4.01149	5.68653	0.0550676	0.0926612		0.432505	-4.01149
387778	ENSG00000204710	SPDYC	speedy/RINGO cell cycle regulator family member C	protein coding		1.05225	0.624678	5.15942	0.0250384	0.0436762		0.406742	0.259283	1.93358	0.165168	0.28581		-0.29437	0.259283	0.333189	0.564123	0.808882		0.348657	0.259283	0.653814	0.41925	0.668439		0.133133	0.259283	0.0573148	0.810919	0.971023		1.89131	0.631622	11.5937	0.000925641	0.00237916		0.782735	0.631622	3.01279	0.0854211	0.135427		1.10858	0.631622
5476	ENSG00000064601	CTSA	cathepsin A	protein coding		1.05202	8.83129	73.9176	5.57662e-14	1.27672e-11		0.42586	8.27196	30.6756	5.64934e-08	2.91642e-06		0.230644	8.27196	3.49639	0.0622591	0.295632		0.203168	8.27196	3.14728	0.0768416	0.325369		0.287468	8.27196	3.84224	0.0506955	0.873721		1.37557	8.83303	95.4262	1.33222e-16	7.10314e-14		0.953593	8.83303	66.213	6.79346e-13	1.60174e-10		0.421973	8.83303
1277	ENSG00000108821	COL1A1	collagen type I alpha 1 chain	protein coding		1.04815	-2.05362	9.4131	0.00270238	0.00613948		0.442209	-2.81397	5.41343	0.0204991	0.0594969		0.401086	-2.81397	1.78421	0.18242	0.488175		0.614843	-2.81397	5.10703	0.0243856	0.220433		0.383625	-2.81397	1.19411	0.275183	0.886096		1.85137	-2.05035	21.709	8.95003e-06	3.96032e-05		0.833798	-2.05035	6.39668	0.0128514	0.0264961		1.01757	-2.05035
2907	ENSG00000178719	GRINA	glutamate ionotropic receptor NMDA type subunit associated protein 1	protein coding		1.04509	8.89319	53.97	3.53129e-11	1.34744e-09		0.583296	8.53985	32.1551	2.7925e-08	1.61586e-06		0.405304	8.53985	5.74659	0.0169951	0.148056		0.366407	8.53985	5.75751	0.0168914	0.195162		0.333914	8.53985	2.83794	0.0928701	0.873721		1.37594	8.89072	69.3515	2.53815e-13	1.83083e-11		0.931687	8.89072	45.6779	6.95528e-10	2.34899e-08		0.444257	8.89072
6772	ENSG00000115415	STAT1	signal transducer and activator of transcription 1	protein coding		1.04425	9.52843	47.3906	3.54825e-10	8.04186e-09		0.602221	8.52507	33.5029	1.47404e-08	9.74408e-07		0.810289	8.52507	25.2232	7.81805e-07	0.000385943		0.430964	8.52507	7.85473	0.00532428	0.122785		0.238767	8.52507	1.39813	0.237764	0.882262		1.29682	9.53426	50.7245	1.16253e-10	2.73281e-09		0.981617	9.53426	41.9076	2.75726e-09	6.84007e-08		0.3152	9.53426
57088	ENSG00000114698	PLSCR4	phospholipid scramblase 4	protein coding		1.04361	-1.79159	13.0308	0.00045976	0.00127912		0.613897	-2.64858	6.4686	0.0113689	0.0382115		1.23874	-2.64858	12.1599	0.000544438	0.0223813		0.655541	-2.64858	3.61068	0.0581541	0.29266		-0.17586	-2.64858	0.127366	0.721374	0.956163		1.36859	-1.78024	15.5059	0.000144657	0.000458772		0.978156	-1.78024	11.2614	0.00108706	0.00315436		0.39043	-1.78024
11167	ENSG00000163430	FSTL1	follistatin like 1	protein coding		1.04279	1.48419	19.9341	1.92287e-05	8.0465e-05		-0.0199127	0.68231	0.0130579	0.909082	0.944725		0.290391	0.68231	1.08287	0.298708	0.616984		-0.235247	0.68231	0.797699	0.372338	0.630506		-0.0588629	0.68231	0.0311267	0.860051	0.977338		1.3631	1.48513	23.3477	4.41252e-06	2.1349e-05		0.944458	1.48513	16.2168	0.000104224	0.000423245		0.418646	1.48513
858	ENSG00000105971	CAV2	caveolin 2	protein coding		1.04252	0.271145	19.3992	2.43866e-05	9.83747e-05		0.633807	-0.822117	15.2724	0.000109886	0.00116501		0.401143	-0.822117	2.57545	0.109351	0.386273		-0.654953	-0.822117	6.07685	0.0141307	0.18433		-0.0789972	-0.822117	0.0608137	0.805345	0.971023		1.46598	0.282755	27.2009	8.69702e-07	5.18245e-06		0.944056	0.282755	16.4393	9.40845e-05	0.000387597		0.521922	0.282755
378707	ENSG00000278771	RN7SL3	RNA, 7SL, cytoplasmic 3	misc RNA		1.04183	-3.79487	5.77604	0.017889	0.0323702		-0.49955	-3.49087	1.46128	0.227467	0.360808		-1.65572	-3.49087	5.8647	0.0159073	0.143021		-0.628572	-3.49087	1.06321	0.30313	0.572176		-0.856925	-3.49087	1.26809	0.260825	0.882954		0.931625	-3.79517	2.917	0.0904726	0.134361		1.0606	-3.79517	5.66731	0.0190043	0.0370906		-0.128979	-3.79517
114088	ENSG00000100505	TRIM9	tripartite motif containing 9	protein coding		1.04108	1.99943	19.603	2.22935e-05	9.11415e-05		0.425637	0.939292	6.99296	0.00851685	0.0308934		0.283781	0.939292	1.25341	0.263598	0.582078		0.399558	0.939292	2.8921	0.08982	0.344312		-0.344272	0.939292	1.11737	0.291147	0.886096		1.40803	1.98811	25.6319	1.67666e-06	9.13915e-06		0.900181	1.98811	15.2314	0.000164428	0.000625744		0.507851	1.98811
4323	ENSG00000157227	MMP14	matrix metallopeptidase 14	protein coding		1.04007	2.09859	36.6013	1.96318e-08	2.16648e-07		0.520068	1.46601	30.3732	6.52707e-08	3.27327e-06		0.414742	1.46601	7.92219	0.00513323	0.0758556		0.381539	1.46601	7.60078	0.00611118	0.132426		0.482451	1.46601	7.49389	0.00647716	0.769321		1.30028	2.09947	40.9056	4.00056e-09	5.19283e-08		0.948412	2.09947	30.4814	2.27446e-07	2.39531e-06		0.351863	2.09947
10346	ENSG00000132274	TRIM22	tripartite motif containing 22	protein coding		1.03865	9.27265	45.6876	6.55445e-10	1.34468e-08		0.540197	8.38804	25.4794	6.90201e-07	2.27027e-05		0.726739	8.38804	19.3	1.44491e-05	0.00259378		0.437106	8.38804	7.71393	0.0057468	0.128223		0.128868	8.38804	0.380103	0.537911	0.917811		1.3474	9.27765	55.0013	2.67257e-11	7.8766e-10		0.956714	9.27765	39.8439	5.95235e-09	1.26689e-07		0.390687	9.27765
83666	ENSG00000138496	PARP9	poly(ADP-ribose) polymerase family member 9	protein coding		1.03768	8.29489	56.7225	1.38382e-11	6.50602e-10		0.586647	7.47998	31.1608	4.48199e-08	2.3839e-06		0.669219	7.47998	16.5485	5.75143e-05	0.00582406		0.501647	7.47998	10.5575	0.0012586	0.0615544		0.248578	7.47998	1.48681	0.223457	0.879009		1.25752	8.29691	57.7264	1.0693e-11	3.74539e-10		0.977335	8.29691	49.8706	1.56683e-10	7.85755e-09		0.280189	8.29691
2537	ENSG00000126709	IFI6	interferon alpha inducible protein 6	protein coding		1.03766	8.7133	15.6	0.000137433	0.000447542		1.39147	8.27553	50.9728	4.67971e-12	9.72703e-10		1.01532	8.27553	10.432	0.00134456	0.0374461		1.57671	8.27553	32.5527	2.31219e-08	2.43505e-05		0.185179	8.27553	0.216498	0.641983	0.932807		1.24894	8.722	14.9816	0.000184869	0.000570607		0.987282	8.722	13.6513	0.000345213	0.00118012		0.261662	8.722
3430	ENSG00000068079	IFI35	interferon induced protein 35	protein coding		1.03708	7.33793	31.208	1.6535e-07	1.30863e-06		0.981954	6.81078	59.7552	9.40111e-14	3.09394e-11		0.747963	6.81078	13.4278	0.000282561	0.015445		0.889406	6.81078	22.9786	2.34166e-06	0.000902223		0.160095	6.81078	0.394125	0.53051	0.915775		1.25176	7.34244	30.8402	1.97438e-07	1.43597e-06		0.971694	7.34244	26.5976	1.1201e-06	9.08797e-06		0.280063	7.34244
101928290	ENSG00000256751	PLBD1-AS1	PLBD1 antisense RNA 1	antisense		1.03703	0.935048	31.6479	1.38037e-07	1.11652e-06		0.0853305	0.119324	0.47216	0.492408	0.625953		0.318287	0.119324	2.70193	0.101041	0.373497		-0.185894	0.119324	0.995639	0.318993	0.587437		0.157981	0.119324	0.458753	0.498613	0.912094		1.33402	0.935928	37.8979	1.24288e-08	1.3644e-07		0.9394	0.935928	26.0191	1.42283e-06	1.10017e-05		0.394624	0.935928
6515	ENSG00000059804	SLC2A3	solute carrier family 2 member 3	protein coding		1.03367	8.84754	41.1587	3.4722e-09	5.19702e-08		0.535269	8.04807	31.9527	3.07447e-08	1.75334e-06		0.248689	8.04807	2.67434	0.102792	0.376381		-0.0561498	8.04807	0.149099	0.69961	0.855398		0.0977847	8.04807	0.278965	0.597684	0.92579		1.34929	8.84033	51.2212	9.77983e-11	2.35506e-09		0.927026	8.84033	34.7523	4.17948e-08	6.0739e-07		0.422265	8.84033
834	ENSG00000137752	CASP1	caspase 1	protein coding		1.03326	8.07565	80.0472	8.86667e-15	4.66889e-12		0.478009	7.5287	37.0098	2.83126e-09	2.45744e-07		0.446777	7.5287	12.7301	0.000405077	0.0189881		0.349793	7.5287	9.08664	0.00274481	0.0927201		0.186405	7.5287	1.5021	0.221095	0.877969		1.30095	8.07604	91.6493	3.7351e-16	1.59469e-13		0.960023	8.07604	72.28	1.02917e-13	5.33422e-11		0.340925	8.07604
10855	ENSG00000173083	HPSE	heparanase	protein coding		1.0331	6.47184	38.8268	8.40979e-09	1.08537e-07		0.509813	5.59364	33.9533	1.19139e-08	8.29092e-07		0.326537	5.59364	5.49304	0.0195987	0.159598		0.133052	5.59364	1.01469	0.314412	0.582611		0.0125505	5.59364	0.0052622	0.942209	0.990752		1.48	6.47559	60.6051	4.16677e-12	1.70967e-10		0.894825	6.47559	32.2343	1.13052e-07	1.36223e-06		0.585175	6.47559
7052	ENSG00000198959	TGM2	transglutaminase 2	protein coding		1.03305	3.92718	13.9692	0.000294778	0.000869906		0.681794	3.42166	19.3489	1.41009e-05	0.000242913		0.762571	3.42166	9.11011	0.00271063	0.0535321		0.828125	3.42166	13.4986	0.000272452	0.0235187		0.555559	3.42166	3.57546	0.0593876	0.873721		1.72966	3.93428	28.5315	5.05082e-07	3.24209e-06		0.839767	3.93428	10.3119	0.0017351	0.00471389		0.889891	3.93428
9636	ENSG00000187608	ISG15	ISG15 ubiquitin-like modifier	protein coding		1.03215	7.74995	7.65351	0.0066338	0.0135166		1.67251	7.72497	46.3017	3.87999e-11	5.78228e-09		1.13614	7.72497	8.2234	0.00436216	0.0686345		1.67795	7.72497	22.8804	2.45728e-06	0.000924229		0.246184	7.72497	0.236124	0.627295	0.930546		0.941513	7.75987	4.27842	0.0409528	0.0674028		1.06711	7.75987	7.7016	0.00648874	0.0146999		-0.125595	7.75987
2153	ENSG00000198734	F5	coagulation factor V	protein coding		1.03213	5.63106	32.0596	1.17734e-07	9.76292e-07		0.448965	4.98318	15.4943	9.81515e-05	0.00106637		-0.0208919	4.98318	0.0125569	0.910836	0.967193		-0.0889954	4.98318	0.259642	0.610657	0.80408		0.208643	4.98318	0.905262	0.34197	0.890984		1.1794	5.62333	28.812	4.50331e-07	2.93114e-06		0.980188	5.62333	27.9746	6.34837e-07	5.67224e-06		0.199216	5.62333
64218	ENSG00000196189	SEMA4A	semaphorin 4A	protein coding		1.03141	8.19845	50.9162	1.01795e-10	3.06296e-09		0.443147	7.69632	18.3471	2.32643e-05	0.000358893		0.191297	7.69632	1.3262	0.250194	0.567536		0.0883061	7.69632	0.321638	0.570954	0.777597		0.265071	7.69632	1.79845	0.180689	0.877969		1.09633	8.19753	38.7963	8.83595e-09	1.01146e-07		1.01634	8.19753	46.6586	4.88944e-10	1.82137e-08		0.0799986	8.19753
154197	ENSG00000146453	PNLDC1	PARN like, ribonuclease domain containing 1	protein coding		1.03107	-1.19539	10.8028	0.00135413	0.00333768		0.176788	-0.689958	0.7234	0.395558	0.535352		0.387678	-0.689958	1.43745	0.231288	0.548138		0.192012	-0.689958	0.396165	0.529449	0.748429		-0.0859009	-0.689958	0.0451633	0.831816	0.973732		1.03587	-1.18989	7.00465	0.00932275	0.0183105		1.04345	-1.18989	10.5747	0.00152255	0.00422479		-0.00757926	-1.18989
51327	ENSG00000169877	AHSP	alpha hemoglobin stabilizing protein	protein coding		1.03014	5.16022	7.78842	0.00618651	0.012745		0.850169	5.63689	10.3233	0.00142389	0.00810272		-0.175016	5.63689	0.138413	0.710068	0.883008		0.902195	5.63689	5.7971	0.0165207	0.193819		0.670317	5.63689	1.85147	0.174406	0.875636		1.61703	5.16794	13.6547	0.000344666	0.000994827		0.81793	5.16794	5.03151	0.0269019	0.050014		0.799101	5.16794
6402	ENSG00000188404	SELL	selectin L	protein coding		1.02996	11.7801	70.6222	1.53826e-13	2.61289e-11		0.574601	11.134	51.2304	4.16757e-12	8.77801e-10		0.295563	11.134	5.1718	0.0235044	0.176641		0.325413	11.134	7.41492	0.00676196	0.137577		0.214786	11.134	1.89768	0.169136	0.873721		1.27973	11.7779	78.3294	1.67048e-14	2.19904e-12		0.956613	11.7779	62.9113	1.95209e-12	3.65878e-10		0.323118	11.7779
727800	ENSG00000212864	RNF208	ring finger protein 208	protein coding		1.02975	2.27575	22.0745	7.51754e-06	3.52806e-05		0.385741	1.97167	7.85955	0.00531038	0.0218572		0.137513	1.97167	0.377453	0.539331	0.793205		0.201679	1.97167	0.985558	0.321452	0.58964		-0.0993783	1.97167	0.13516	0.713342	0.954938		1.47779	2.2798	32.8624	8.80736e-08	7.17263e-07		0.862763	2.2798	16.0385	0.000113204	0.000454802		0.615026	2.2798
285154	ENSG00000232973	CYP1B1-AS1	CYP1B1 antisense RNA 1	antisense		1.02908	0.877959	26.1499	1.31691e-06	7.80903e-06		0.153312	0.404159	1.69305	0.193975	0.321399		-0.128726	0.404159	0.46181	0.497186	0.764459		-0.0241941	0.404159	0.0188377	0.890904	0.95541		-0.0108239	0.404159	0.00225175	0.962177	0.993151		1.23671	0.887441	26.5423	1.14353e-06	6.58321e-06		0.991357	0.887441	23.562	4.02426e-06	2.63126e-05		0.245351	0.887441
3782	ENSG00000143603	KCNN3	potassium calcium-activated channel subfamily N member 3	protein coding		1.02901	-0.0337046	12.2278	0.000676223	0.00179444		0.388585	-0.452235	4.4106	0.0363644	0.0914143		0.79843	-0.452235	7.69293	0.00581272	0.0817663		-0.3145	-0.452235	1.17444	0.279167	0.550453		0.499298	-0.452235	2.0866	0.149408	0.873721		1.78236	-0.0267583	27.8925	6.53503e-07	4.05157e-06		0.778136	-0.0267583	7.83336	0.00605865	0.0138567		1.00422	-0.0267583
2815	ENSG00000169704	GP9	glycoprotein IX platelet	protein coding		1.02652	4.95956	20.6598	1.3985e-05	6.05929e-05		0.528085	4.6933	10.6838	0.00117768	0.00701531		0.29248	4.6933	1.20491	0.273026	0.59106		-0.0865737	4.6933	0.121895	0.727179	0.871979		-0.0746848	4.6933	0.0543313	0.815814	0.972227		1.43515	4.96551	28.4198	5.2874e-07	3.37611e-06		0.887705	4.96551	15.669	0.000134379	0.00052727		0.54745	4.96551
9914	ENSG00000064270	ATP2C2	ATPase secretory pathway Ca2+ transporting 2	protein coding		1.02579	-0.20964	7.37199	0.00767739	0.0153724		-0.057974	-0.695354	0.0552654	0.814267	0.880905		-0.772268	-0.695354	3.38933	0.0663866	0.304297		-0.0940477	-0.695354	0.0657188	0.797812	0.909244		-0.212711	-0.695354	0.187814	0.664985	0.94046		1.02675	-0.209258	4.98183	0.0276459	0.0477762		1.0335	-0.209258	7.05793	0.00906819	0.0196099		-0.00675293	-0.209258
339184	ENSG00000205212	CCDC144NL	coiled-coil domain containing 144 family, N-terminal like	protein coding		1.02492	-3.86622	4.61549	0.0338394	0.0570137		-1.97551	-3.69421	16.1904	6.89721e-05	0.000811153		-0.91647	-3.69421	2.03255	0.154772	0.451844		-1.20907	-3.69421	3.15475	0.0764955	0.325013		-2.9715	-3.69421	7.77941	0.00554689	0.756479		0.363115	-3.86733	0.396173	0.530378	0.605374		1.13464	-3.86733	5.55915	0.020152	0.0390603		-0.771526	-3.86733
26253	ENSG00000166523	CLEC4E	C-type lectin domain family 4 member E	protein coding		1.02481	6.88648	35.4691	3.06034e-08	3.08909e-07		0.486805	6.38685	20.4352	8.21496e-06	0.000164268		0.235447	6.38685	1.81069	0.179215	0.484686		0.196432	6.38685	1.48722	0.223393	0.499567		0.133741	6.38685	0.405161	0.524813	0.915246		1.4375	6.88948	52.6551	5.9964e-11	1.5478e-09		0.901808	6.88948	29.6865	3.14592e-07	3.1533e-06		0.535696	6.88948
84225	ENSG00000141497	ZMYND15	zinc finger MYND-type containing 15	protein coding		1.02433	3.14534	41.0764	3.58382e-09	5.32169e-08		0.474182	2.72401	23.283	2.01684e-06	5.38177e-05		0.0401167	2.72401	0.0632368	0.801585	0.925185		0.259559	2.72401	3.13617	0.0773624	0.326331		0.336768	2.72401	3.22555	0.0732789	0.873721		1.43724	3.13308	67.588	4.4036e-13	2.85097e-11		0.842131	3.13308	32.5914	9.77934e-08	1.21833e-06		0.595107	3.13308
8996	ENSG00000140939	NOL3	nucleolar protein 3	protein coding		1.02405	2.10786	60.2714	4.23313e-12	2.84556e-10		0.347254	1.8108	18.5771	2.07337e-05	0.000328186		0.13909	1.8108	1.15498	0.283179	0.602425		0.226105	1.8108	3.60511	0.0583475	0.293054		0.319553	1.8108	4.3933	0.0367309	0.873721		1.34544	2.10945	77.8362	1.93302e-14	2.42348e-12		0.925174	2.10945	52.4851	6.31575e-11	4.2097e-09		0.420261	2.10945
80739	ENSG00000204420	MPIG6B	megakaryocyte and platelet inhibitory receptor G6b	protein coding		1.02307	5.91902	20.0975	1.7927e-05	7.56392e-05		0.352505	5.47474	5.32767	0.0215171	0.0616204		0.390945	5.47474	2.54689	0.11133	0.389778		-0.0221544	5.47474	0.0092611	0.923384	0.971297		0.131696	5.47474	0.201673	0.653626	0.936028		1.27599	5.92435	21.2989	1.07347e-05	4.65356e-05		0.944222	5.92435	16.5529	8.94884e-05	0.000371036		0.331768	5.92435
222487	ENSG00000182885	ADGRG3	adhesion G protein-coupled receptor G3	protein coding		1.02274	8.8689	40.3192	4.75705e-09	6.72759e-08		0.376681	8.27502	8.63672	0.00349239	0.0159265		-0.203984	8.27502	0.938163	0.333357	0.646913		0.0149321	8.27502	0.00590584	0.938783	0.976282		0.0630548	8.27502	0.0635415	0.801118	0.971023		1.25311	8.8598	43.1844	1.72241e-09	2.51469e-08		0.937818	8.8598	34.3885	4.81786e-08	6.8014e-07		0.31529	8.8598
43	ENSG00000087085	ACHE	acetylcholinesterase (Cartwright blood group)	protein coding		1.02239	0.770947	9.43129	0.00267911	0.00609475		0.21207	0.900399	0.698721	0.403731	0.543829		0.391752	0.900399	0.779832	0.377742	0.682926		0.418834	0.900399	1.22662	0.268755	0.543115		-0.0433368	0.900399	0.00803862	0.928605	0.98817		1.41305	0.764677	12.4465	0.00061283	0.00165429		0.876234	0.764677	6.79667	0.0104026	0.0221023		0.536813	0.764677
58472	ENSG00000137767	SQOR	sulfide quinone oxidoreductase	protein coding		1.02227	6.51555	77.8251	1.71476e-14	6.44956e-12		0.598003	5.90204	55.2927	6.77147e-13	1.78282e-10		0.41854	5.90204	10.4562	0.00132756	0.0374461		0.337249	5.90204	7.95003	0.00505645	0.120597		0.143901	5.90204	0.835882	0.361148	0.892267		1.31473	6.51742	94.5302	1.69836e-16	8.13e-14		0.941146	6.51742	70.4423	1.81021e-13	7.63135e-11		0.373585	6.51742
7429	ENSG00000127831	VIL1	villin 1	protein coding		1.02186	1.64872	17.8165	4.97124e-05	0.000183078		0.116775	1.09122	0.484883	0.486638	0.621155		0.135236	1.09122	0.266799	0.605783	0.831848		-0.192284	1.09122	0.575149	0.448683	0.690414		0.217208	1.09122	0.481157	0.488316	0.91106		1.32945	1.63859	21.1443	1.14647e-05	4.93081e-05		0.894475	1.63859	13.6406	0.000346695	0.00118457		0.434973	1.63859
721	ENSG00000224389	C4B	complement C4B (Chido blood group)	protein coding		1.02137	-1.82733	17.5525	5.5993e-05	0.000203432		-0.0553087	-1.79666	0.118257	0.73112	0.820461		0.0725796	-1.79666	0.081338	0.775645	0.912616		-0.0712599	-1.79666	0.0842945	0.771716	0.895973		0.205935	-1.79666	0.46347	0.496415	0.911911		0.954083	-1.84219	9.99703	0.00202663	0.00475347		1.00024	-1.84219	16.429	9.45291e-05	0.000389178		-0.0461561	-1.84219
4923	ENSG00000101188	NTSR1	neurotensin receptor 1	protein coding		1.02108	2.39955	7.39986	0.00756794	0.0151946		0.0705424	1.66525	0.0954592	0.757515	0.840342		-0.201624	1.66525	0.306032	0.580445	0.818405		-0.746021	1.66525	4.25575	0.0397858	0.256434		0.166577	1.66525	0.152385	0.696482	0.950309		1.11172	2.40294	6.05197	0.0154531	0.0285947		1.00117	2.40294	6.70886	0.0108972	0.0229983		0.110548	2.40294
1869	ENSG00000101412	E2F1	E2F transcription factor 1	protein coding		1.02086	3.57947	28.4885	4.99946e-07	3.365e-06		0.479639	3.27497	17.7625	3.11936e-05	0.000450837		0.208214	3.27497	1.2499	0.264268	0.582434		-0.0586136	3.27497	0.11251	0.737486	0.877066		-0.163675	3.27497	0.514953	0.473436	0.908693		1.3886	3.58019	37.2674	1.58779e-08	1.66537e-07		0.898692	3.58019	22.7272	5.76941e-06	3.58957e-05		0.489909	3.58019
6253	ENSG00000125744	RTN2	reticulon 2	protein coding		1.02065	4.42824	53.5309	4.11375e-11	1.50777e-09		0.552793	3.95407	33.2878	1.63202e-08	1.05373e-06		0.304865	3.95407	3.83934	0.0507824	0.266524		0.0959802	3.95407	0.436919	0.509007	0.734117		0.111755	3.95407	0.355773	0.551213	0.92035		1.31258	4.41945	64.5583	1.15056e-12	5.9985e-11		0.920314	4.41945	46.3227	5.51698e-10	1.99432e-08		0.392269	4.41945
220042	ENSG00000165490	DDIAS	DNA damage induced apoptosis suppressor	protein coding		1.02031	2.63885	35.4738	3.04078e-08	3.0746e-07		0.261401	1.76282	7.06177	0.00820153	0.0300045		0.257009	1.76282	2.76276	0.0972934	0.366561		0.0654758	1.76282	0.200211	0.654801	0.829875		-0.0370863	1.76282	0.0376801	0.846189	0.976068		1.39982	2.64388	48.6263	2.42788e-10	5.02006e-09		0.920726	2.64388	30.3873	2.36253e-07	2.47486e-06		0.479093	2.64388
56935	ENSG00000166002	SMCO4	single-pass membrane protein with coiled-coil domains 4	protein coding		1.02011	4.84305	54.6686	2.78695e-11	1.12024e-09		0.641674	4.27718	62.111	3.34458e-14	1.25796e-11		0.479317	4.27718	13.56	0.000263974	0.0148398		0.443376	4.27718	13.5619	0.00026372	0.022905		0.188027	4.27718	1.39784	0.237814	0.882262		1.28397	4.84915	60.1395	4.82839e-12	1.92738e-10		0.958135	4.84915	48.8935	2.21437e-10	1.01099e-08		0.32584	4.84915
2994	ENSG00000250361	GYPB	glycophorin B (MNS blood group)	protein coding		1.0201	1.17717	6.02104	0.0156827	0.028924		0.534155	1.29997	3.33714	0.0685041	0.147273		-0.324987	1.29997	0.37	0.543362	0.795549		0.655251	1.29997	2.31256	0.129151	0.396424		0.822068	1.29997	2.47794	0.116272	0.873721		1.35046	1.18582	7.29173	0.00802715	0.016037		0.922012	1.18582	4.73218	0.0317521	0.05776		0.428452	1.18582
283	ENSG00000214274	ANG	angiogenin	protein coding		1.01977	1.1879	41.5148	3.03976e-09	4.65844e-08		0.342414	0.946833	13.5666	0.000263076	0.00232949		0.453477	0.946833	9.55816	0.00213511	0.0475718		0.0258626	0.946833	0.0342543	0.853264	0.936387		0.447493	0.946833	6.71445	0.00992596	0.838505		1.14016	1.19383	34.8506	4.02226e-08	3.62876e-07		0.999521	1.19383	38.1101	1.14642e-08	2.12965e-07		0.140636	1.19383
2204	ENSG00000186431	FCAR	Fc fragment of IgA receptor	protein coding		1.01913	5.73668	42.4075	2.19447e-09	3.5775e-08		0.489959	4.80334	20.5374	7.80886e-06	0.000158556		0.338997	4.80334	3.9401	0.047855	0.257394		0.128887	4.80334	0.631435	0.427318	0.674696		0.233482	4.80334	1.2691	0.260635	0.882954		1.29887	5.72887	50.4291	1.29731e-10	2.97008e-09		0.922624	5.72887	36.0071	2.57764e-08	4.09648e-07		0.376244	5.72887
4616	ENSG00000099860	GADD45B	growth arrest and DNA damage inducible beta	protein coding		1.01902	7.03957	77.7407	1.75853e-14	6.46034e-12		0.471729	6.41435	48.1931	1.6424e-11	2.8201e-09		0.352966	6.41435	10.3232	0.00142398	0.0382637		0.207613	6.41435	4.14758	0.0423758	0.262441		0.0747033	6.41435	0.314914	0.575006	0.92337		1.30597	7.04066	93.8603	2.03785e-16	9.4682e-14		0.938154	7.04066	70.1264	1.99595e-13	8.08461e-11		0.367816	7.04066
51734	ENSG00000198736	MSRB1	methionine sulfoxide reductase B1	protein coding		1.018	9.46406	61.3797	2.93946e-12	2.16985e-10		0.641378	8.77692	32.9755	1.89212e-08	1.19083e-06		0.221094	8.77692	1.43532	0.231633	0.548311		0.236681	8.77692	1.98653	0.159509	0.431955		0.123651	8.77692	0.317445	0.573474	0.92337		1.23923	9.46204	63.4253	1.65405e-12	8.07537e-11		0.952636	9.46204	54.1847	3.52759e-11	2.75868e-09		0.286595	9.46204
3242	ENSG00000158104	HPD	4-hydroxyphenylpyruvate dioxygenase	protein coding		1.01789	-0.153772	12.8636	0.000498039	0.00137113		0.464542	-0.665583	5.15009	0.023796	0.0666382		-0.222096	-0.665583	0.413109	0.520777	0.780668		0.504846	-0.665583	2.87775	0.0906173	0.34627		-0.138889	-0.665583	0.112351	0.737665	0.959032		1.5535	-0.167445	21.2947	1.07218e-05	4.65051e-05		0.821102	-0.167445	8.76887	0.00375486	0.0091905		0.732402	-0.167445
11240	ENSG00000117115	PADI2	peptidyl arginine deiminase 2	protein coding		1.01689	8.74626	30.4302	2.2598e-07	1.71625e-06		0.464593	7.91404	11.2531	0.000873591	0.00560103		0.108003	7.91404	0.228812	0.632677	0.846742		0.0921373	7.91404	0.194083	0.659787	0.832839		0.188916	7.91404	0.498743	0.480479	0.908693		0.997443	8.7401	19.8512	2.02512e-05	8.10922e-05		1.01059	8.7401	28.6876	4.72469e-07	4.43164e-06		-0.0131489	8.7401
22904	ENSG00000064932	SBNO2	strawberry notch homolog 2	protein coding		1.01574	9.30639	62.6543	1.93826e-12	1.59472e-10		0.365067	8.69926	20.1809	9.32054e-06	0.00017912		0.112217	8.69926	0.741415	0.389742	0.69274		0.0232916	8.69926	0.0359007	0.84982	0.935252		0.0350247	8.69926	0.0487042	0.82545	0.972701		1.27207	9.30001	72.3465	1.00847e-13	8.56491e-12		0.926843	9.30001	55.0843	2.59842e-11	2.24302e-09		0.345231	9.30001
151516	ENSG00000244617	ASPRV1	aspartic peptidase, retroviral-like 1	protein coding		1.01571	4.92854	26.0534	1.37705e-06	8.12578e-06		0.537722	4.16181	18.07	2.67311e-05	0.000397993		0.296989	4.16181	2.1242	0.145802	0.44116		0.165871	4.16181	0.748431	0.387511	0.643962		0.0262399	4.16181	0.0109595	0.916678	0.986213		1.30113	4.93201	29.462	3.45531e-07	2.32468e-06		0.946616	4.93201	22.5754	6.16936e-06	3.80099e-05		0.35451	4.93201
26010	ENSG00000196141	SPATS2L	spermatogenesis associated serine rich 2 like	protein coding		1.01527	4.07122	13.8397	0.000313384	0.000917547		0.803549	3.65008	24.6317	1.04293e-06	3.15615e-05		1.07884	3.65008	19.155	1.5533e-05	0.00261036		1.05227	3.65008	20.6566	7.3607e-06	0.00190476		0.380522	3.65008	1.46805	0.226395	0.881504		1.01761	4.07969	9.19097	0.00303569	0.0067819		1.02823	4.07969	13.4588	0.000378184	0.00127544		-0.0106149	4.07969
83716	ENSG00000103196	CRISPLD2	cysteine rich secretory protein LCCL domain containing 2	protein coding		1.0131	7.36029	37.8451	1.22052e-08	1.47631e-07		0.321981	6.47238	8.09364	0.00467866	0.0198307		0.353886	6.47238	4.03349	0.0453015	0.250045		0.14837	6.47238	0.781893	0.377113	0.634937		0.267468	6.47238	1.56074	0.212314	0.877969		1.25472	7.35421	41.6058	3.09573e-09	4.17977e-08		0.926697	7.35421	32.2111	1.14045e-07	1.37252e-06		0.328021	7.35421
5023	ENSG00000108405	P2RX1	purinergic receptor P2X 1	protein coding		1.01234	6.73514	51.7352	7.65983e-11	2.43466e-09		0.243528	6.42866	7.85319	0.00532874	0.0219043		0.0709643	6.42866	0.261181	0.609602	0.83327		0.308019	6.42866	5.91487	0.0154673	0.189649		0.168691	6.42866	1.03847	0.308815	0.888136		1.16043	6.72795	47.4846	3.64587e-10	7.09283e-09		0.958164	6.72795	45.7686	6.74132e-10	2.31003e-08		0.202263	6.72795
10395	ENSG00000164741	DLC1	DLC1 Rho GTPase activating protein	protein coding		1.01218	-0.891826	16.6155	8.58832e-05	0.000296481		0.163772	-0.973309	0.864471	0.353071	0.494022		-0.0550583	-0.973309	0.0397021	0.842169	0.941602		0.590045	-0.973309	5.76343	0.0168354	0.195162		0.13448	-0.973309	0.166552	0.683421	0.945276		1.47108	-0.886777	24.0131	3.31934e-06	1.65988e-05		0.89739	-0.886777	13.2182	0.000423389	0.00140776		0.57369	-0.886777
57085	ENSG00000177674	AGTRAP	angiotensin II receptor associated protein	protein coding		1.01135	8.38854	90.1154	4.91122e-16	7.05296e-13		0.473496	8.05967	32.6086	2.25162e-08	1.35759e-06		0.276003	8.05967	4.32497	0.0382163	0.226361		0.279541	8.05967	5.18993	0.0232638	0.217326		0.101736	8.05967	0.397117	0.528955	0.915775		1.25378	8.39183	99.3727	4.63055e-17	3.32494e-14		0.949772	8.39183	82.1546	5.45609e-15	7.93118e-12		0.304013	8.39183
4973	ENSG00000173391	OLR1	oxidized low density lipoprotein receptor 1	protein coding		1.01115	0.723468	7.29411	0.00799681	0.0159089		-0.507099	-0.291167	4.46148	0.035309	0.0895739		-0.693817	-0.291167	3.25628	0.0719293	0.317304		-0.596999	-0.291167	2.77246	0.0967098	0.35366		-1.02318	-0.291167	4.47338	0.0350668	0.873721		1.89416	0.728073	18.1112	4.40817e-05	0.000160414		0.764925	0.728073	4.60797	0.0340274	0.0612361		1.12924	0.728073
22885	ENSG00000173210	ABLIM3	actin binding LIM protein family member 3	protein coding		1.00892	3.94958	18.4036	3.81879e-05	0.000145855		0.280041	3.30932	3.36323	0.0674364	0.145605		0.403499	3.30932	2.78664	0.0958639	0.364037		-0.252072	3.30932	1.1603	0.282076	0.553054		0.173749	3.30932	0.359661	0.549047	0.91903		1.25428	3.95377	19.0755	2.8628e-05	0.00010998		0.934563	3.95377	15.2652	0.000162025	0.000618539		0.319721	3.95377
8676	ENSG00000135604	STX11	syntaxin 11	protein coding		1.0089	7.44041	48.9895	2.00911e-10	5.08619e-09		0.44378	6.52781	21.7098	4.37232e-06	9.94079e-05		0.534704	6.52781	12.9215	0.000366902	0.0177683		0.112935	6.52781	0.619387	0.431758	0.677644		0.137168	6.52781	0.550403	0.458604	0.908304		1.26346	7.43998	54.1576	3.56032e-11	9.90182e-10		0.930575	7.43998	42.2329	2.44481e-09	6.25943e-08		0.332881	7.43998
4582	ENSG00000185499	MUC1	mucin 1, cell surface associated	protein coding		1.00852	1.10618	32.3616	1.03743e-07	8.792e-07		0.412744	0.709157	16.7095	5.30181e-05	0.000673795		0.0881804	0.709157	0.289746	0.590693	0.824193		0.110354	0.709157	0.52235	0.470279	0.707119		0.124497	0.709157	0.40186	0.526505	0.915739		1.3188	1.10799	37.6466	1.36787e-08	1.47345e-07		0.927723	1.10799	27.5475	7.53476e-07	6.50064e-06		0.391077	1.10799
83853	ENSG00000145491	ROPN1L	rhophilin associated tail protein 1 like	protein coding		1.00724	4.18725	39.6248	6.20576e-09	8.45836e-08		0.475874	3.53823	16.1883	6.90125e-05	0.000811153		0.0719043	3.53823	0.137719	0.710763	0.883321		-0.0172833	3.53823	0.00910954	0.924012	0.971812		0.100757	3.53823	0.1902	0.662994	0.939985		1.16041	4.18055	35.4944	3.14267e-08	2.95328e-07		0.958333	4.18055	35.149	3.59374e-08	5.42219e-07		0.202077	4.18055
83543	ENSG00000126878	AIF1L	allograft inflammatory factor 1 like	protein coding		1.00511	-1.90196	6.06443	0.0153171	0.0283363		0.186509	-1.70053	0.408878	0.522919	0.652751		1.23223	-1.70053	10.2119	0.00151041	0.0396346		-0.370556	-1.70053	0.656486	0.418304	0.667604		1.25722	-1.70053	6.92188	0.00885653	0.818242		1.17776	-1.90135	5.59048	0.0198125	0.0356007		0.968437	-1.90135	5.25577	0.0237773	0.0450102		0.209324	-1.90135
81786	ENSG00000146054	TRIM7	tripartite motif containing 7	protein coding		1.0049	2.87652	29.4352	3.38566e-07	2.42555e-06		0.530339	2.41771	22.2473	3.35463e-06	8.04198e-05		-0.0903028	2.41771	0.243228	0.622165	0.840687		0.362099	2.41771	4.77488	0.0294783	0.231728		0.44805	2.41771	4.49962	0.034539	0.873721		1.41811	2.88544	42.0305	2.63948e-09	3.64165e-08		0.902263	2.88544	25.1631	2.0403e-06	1.48665e-05		0.515848	2.88544
6324	ENSG00000105711	SCN1B	sodium voltage-gated channel beta subunit 1	protein coding		1.00288	3.87518	22.4357	6.43865e-06	3.07936e-05		0.494887	3.35401	13.1714	0.000322489	0.00268832		0.321727	3.35401	2.1087	0.147275	0.443229		-0.0934278	3.35401	0.19824	0.656395	0.830655		-0.0360462	3.35401	0.017834	0.893833	0.982815		1.17598	3.87461	20.4564	1.55286e-05	6.4317e-05		0.9531	3.87461	19.4659	2.40623e-05	0.000120441		0.222882	3.87461
117854	ENSG00000121236	TRIM6	tripartite motif containing 6	protein coding		1.00284	0.926235	17.9283	4.72197e-05	0.00017543		0.611102	-0.30145	10.6031	0.00122872	0.00725072		0.921428	-0.30145	10.3228	0.00142426	0.0382637		0.470465	-0.30145	2.90463	0.0891299	0.343376		0.531854	-0.30145	2.28001	0.131869	0.873721		1.11832	0.927506	14.6541	0.000215053	0.000652429		0.974032	0.927506	16.1491	0.000107494	0.000434072		0.144287	0.927506
4502	ENSG00000125148	MT2A	metallothionein 2A	protein coding		1.00158	6.46371	21.107	1.14899e-05	5.09418e-05		1.09092	6.33898	56.2645	4.39658e-13	1.21847e-10		0.721703	6.33898	9.39842	0.00232445	0.0497436		0.981737	6.33898	21.4045	5.08373e-06	0.00149111		0.163684	6.33898	0.310628	0.577618	0.923562		1.34693	6.4724	26.4486	1.1943e-06	6.82079e-06		0.896027	6.4724	16.9503	7.46303e-05	0.000319928		0.4509	6.4724
604	ENSG00000113916	BCL6	B-cell CLL/lymphoma 6	protein coding		1.00149	9.76699	34.6365	4.21826e-08	4.09311e-07		0.296871	8.79462	6.51024	0.0111101	0.0375363		0.0809461	8.79462	0.195223	0.658852	0.858382		-0.134652	8.79462	0.575625	0.448495	0.690265		0.0572797	8.79462	0.0644373	0.79975	0.971023		1.46061	9.76577	57.3758	1.20201e-11	4.09229e-10		0.856997	9.76577	28.6082	4.87025e-07	4.54701e-06		0.60361	9.76577
285590	ENSG00000174705	SH3PXD2B	SH3 and PX domains 2B	protein coding		1.00148	1.06159	21.5719	9.34664e-06	4.26608e-05		0.411263	0.485219	8.40749	0.00395028	0.0174173		0.337498	0.485219	2.3539	0.125789	0.408698		0.137291	0.485219	0.423846	0.515411	0.738164		0.328927	0.485219	1.52993	0.216875	0.877969		1.13281	1.05138	19.6897	2.17288e-05	8.63523e-05		0.938698	1.05138	18.2688	4.09886e-05	0.000189493		0.194115	1.05138
84818	ENSG00000163702	IL17RC	interleukin 17 receptor C	protein coding		0.998696	2.60671	52.4823	5.89946e-11	1.98285e-09		0.533442	2.35121	34.9059	7.60171e-09	5.6912e-07		0.410584	2.35121	8.15074	0.00453658	0.0705358		0.419316	2.35121	9.95743	0.00172764	0.0729718		0.208737	2.35121	1.42848	0.232747	0.882212		1.19634	2.61166	51.0988	1.02049e-10	2.44624e-09		0.94784	2.61166	46.254	5.653e-10	2.03418e-08		0.248502	2.61166
929	ENSG00000170458	CD14	CD14 molecule	protein coding		0.99816	9.51065	51.9501	7.09663e-11	2.3067e-09		0.373217	9.11472	13.694	0.000246395	0.00221657		0.179331	9.11472	1.23616	0.266905	0.585596		0.342278	9.11472	5.38347	0.0208489	0.210448		0.257294	9.11472	1.78448	0.182387	0.877969		1.08505	9.50041	43.3905	1.59711e-09	2.36011e-08		0.951447	9.50041	46.788	4.66814e-10	1.75997e-08		0.133599	9.50041
9446	ENSG00000148834	GSTO1	glutathione S-transferase omega 1	protein coding		0.9981	6.38512	75.367	3.59017e-14	9.94982e-12		0.578533	6.1573	48.9047	1.1899e-11	2.16055e-09		0.154679	6.1573	1.25298	0.26368	0.582078		0.451723	6.1573	13.851	0.000227291	0.0213721		-0.0402977	6.1573	0.0599297	0.806737	0.971023		1.37834	6.38814	114.368	9.97082e-19	2.62515e-15		0.894345	6.38814	71.1305	1.46418e-13	6.60846e-11		0.483999	6.38814
128646	ENSG00000125900	SIRPD	signal regulatory protein delta	protein coding		0.996011	1.48533	67.672	3.87741e-13	4.97043e-11		0.366437	0.72903	18.0343	2.72145e-05	0.000403291		0.287809	0.72903	4.52782	0.033981	0.213758		0.265403	0.72903	4.36768	0.0372804	0.250739		0.196394	0.72903	1.42457	0.233385	0.882212		1.43613	1.4906	122.741	1.30816e-19	5.16624e-16		0.866201	1.4906	64.3893	1.21389e-12	2.4719e-10		0.569926	1.4906
6947	ENSG00000134827	TCN1	transcobalamin 1	protein coding		0.99597	3.89355	19.8052	2.04079e-05	8.45264e-05		0.31111	3.34279	5.41742	0.0204529	0.0593924		0.137574	3.34279	0.401286	0.526801	0.784589		-0.120873	3.34279	0.353268	0.552617	0.763574		-0.0845809	3.34279	0.105061	0.746015	0.961396		1.6839	3.89543	43.4721	1.56538e-09	2.32628e-08		0.798883	3.89543	15.0996	0.000174993	0.000659439		0.88502	3.89543
3750	ENSG00000102057	KCND1	potassium voltage-gated channel subfamily D member 1	protein coding		0.995357	3.05227	42.2737	2.29203e-09	3.72073e-08		0.227331	2.60922	6.983	0.00856349	0.0309869		-0.0839009	2.60922	0.365359	0.5459	0.796856		0.21921	2.60922	2.97621	0.0852972	0.337516		0.140196	2.60922	0.723937	0.395383	0.897855		1.34819	3.04986	56.7997	1.45757e-11	4.73769e-10		0.884125	3.04986	35.6316	2.96915e-08	4.62553e-07		0.464061	3.04986
10581	ENSG00000185201	IFITM2	interferon induced transmembrane protein 2	protein coding		0.994791	12.0373	53.652	3.93921e-11	1.46424e-09		0.712502	11.5296	36.868	3.0255e-09	2.61169e-07		0.146997	11.5296	0.573017	0.449524	0.732443		0.198619	11.5296	1.24168	0.265841	0.539783		0.0858365	11.5296	0.136339	0.71215	0.954265		1.18578	12.0366	52.1896	6.99327e-11	1.7704e-09		0.941711	12.0366	47.2883	3.90416e-10	1.54625e-08		0.244071	12.0366
104266958	ENSG00000253819	LINC01151	long intergenic non-protein coding RNA 1151	lincRNA		0.993766	-1.73899	18.5948	3.49592e-05	0.000135091		0.284281	-2.28939	1.91978	0.166681	0.287766		0.252713	-2.28939	0.639495	0.424385	0.717428		0.00464718	-2.28939	0.000204692	0.988592	0.997089		0.302993	-2.28939	0.655654	0.418597	0.900336		1.48143	-1.73556	29.4777	3.41531e-07	2.29973e-06		0.859059	-1.73556	14.3139	0.000252232	0.000899641		0.622374	-1.73556
6854	ENSG00000157152	SYN2	synapsin II	protein coding		0.993742	0.246653	21.2636	1.0696e-05	4.79061e-05		0.178595	-0.248331	0.815165	0.36716	0.507928		-0.37828	-0.248331	1.34284	0.24725	0.564837		-0.257136	-0.248331	0.715552	0.398131	0.653838		-0.478287	-0.248331	1.41167	0.235509	0.882212		1.12015	0.230498	18.5362	3.63501e-05	0.00013567		0.933487	0.230498	18.3509	3.95037e-05	0.000183355		0.186662	0.230498
193629	ENSG00000215533	LINC00189	long intergenic non-protein coding RNA 189	sense overlapping		0.992546	0.396972	9.50138	0.00258607	0.00590349		0.636897	-0.302226	8.99876	0.00287677	0.0137919		0.476365	-0.302226	1.87098	0.172158	0.473878		0.322559	-0.302226	1.01454	0.314448	0.582611		0.180974	-0.302226	0.187896	0.664915	0.94046		1.00364	0.411754	6.45213	0.0124808	0.0237219		1.02721	0.411754	9.91585	0.00211104	0.00557287		-0.023563	0.411754
10990	ENSG00000105609	LILRB5	leukocyte immunoglobulin like receptor B5	protein coding		0.992394	2.12789	8.26275	0.00484689	0.0102677		0.135156	1.37286	0.434534	0.510165	0.641851		0.293401	1.37286	0.839052	0.36024	0.669374		-0.0283878	1.37286	0.00863512	0.926011	0.9723		-0.578136	1.37286	1.91138	0.16761	0.873721		1.36257	2.1288	10.2569	0.00178293	0.00424044		0.888713	2.1288	6.46535	0.012396	0.0256879		0.47386	2.1288
1733	ENSG00000211452	DIO1	iodothyronine deiodinase 1	protein coding		0.991708	-3.42679	8.84248	0.00360464	0.00791748		-0.0570456	-3.7816	0.040057	0.841475	0.899376		-0.456848	-3.7816	0.949326	0.330501	0.644786		-0.604355	-3.7816	1.7035	0.192608	0.468037		-0.0641212	-3.7816	0.0138499	0.906378	0.985177		0.928372	-3.42761	4.79269	0.0306945	0.0523348		1.00729	-3.42761	8.64063	0.00400749	0.00970509		-0.0789157	-3.42761
8875	ENSG00000112303	VNN2	vanin 2	protein coding		0.991364	9.77165	30.0136	2.67223e-07	1.98277e-06		0.524407	9.03828	18.42	2.24299e-05	0.000349804		0.368179	9.03828	3.43667	0.0645265	0.300532		0.112632	9.03828	0.37014	0.543286	0.758313		0.176485	9.03828	0.554603	0.456896	0.908304		1.35217	9.77361	40.5586	4.55392e-09	5.79079e-08		0.892293	9.77361	25.134	2.06382e-06	1.49895e-05		0.459873	9.77361
266747	ENSG00000159496	RGL4	ral guanine nucleotide dissociation stimulator like 4	protein coding		0.990922	5.4886	33.5115	6.60126e-08	5.97251e-07		0.400958	4.97935	14.8441	0.000136699	0.00139679		0.00641352	4.97935	0.00137566	0.970433	0.990428		-0.0285062	4.97935	0.032583	0.856849	0.938069		-0.102476	4.97935	0.246693	0.619696	0.930015		1.26461	5.48669	39.068	8.02073e-09	9.33702e-08		0.905367	5.48669	28.0517	6.14182e-07	5.52204e-06		0.359241	5.48669
6282	ENSG00000163191	S100A11	S100 calcium binding protein A11	protein coding		0.989642	10.7631	48.2882	2.57484e-10	6.25765e-09		0.56743	10.3657	27.7366	2.31403e-07	9.20776e-06		0.195804	10.3657	1.23398	0.267326	0.586076		0.207657	10.3657	1.64483	0.200433	0.475396		0.128058	10.3657	0.369622	0.543568	0.91788		1.16485	10.76	45.4422	7.57276e-10	1.30029e-08		0.936326	10.76	42.4187	2.28275e-09	5.90107e-08		0.228527	10.76
5836	ENSG00000100504	PYGL	glycogen phosphorylase L	protein coding		0.987254	8.95219	41.6958	2.84141e-09	4.43975e-08		0.32529	8.16756	8.42225	0.00391903	0.0173211		0.0215176	8.16756	0.0142065	0.905186	0.965642		-0.0211613	8.16756	0.0155679	0.900769	0.960476		0.165823	8.16756	0.594205	0.441269	0.90525		1.17793	8.94651	41.136	3.67165e-09	4.86586e-08		0.923185	8.94651	36.2666	2.32283e-08	3.7712e-07		0.254741	8.94651
4048	ENSG00000111144	LTA4H	leukotriene A4 hydrolase	protein coding		0.986865	8.53756	52.4994	5.8646e-11	1.97955e-09		0.322062	8.00632	18.1445	2.57505e-05	0.000387042		0.341743	8.00632	8.2528	0.00429354	0.0683396		0.230898	8.00632	4.32691	0.0381732	0.252606		0.080758	8.00632	0.303687	0.581899	0.924213		1.28257	8.53919	61.566	3.01929e-12	1.33228e-10		0.909749	8.53919	46.0847	6.00764e-10	2.12786e-08		0.372823	8.53919
837	ENSG00000196954	CASP4	caspase 4	protein coding		0.986532	8.37941	74.6608	4.44744e-14	1.15174e-11		0.511257	7.87787	42.7689	1.95614e-10	2.41415e-08		0.303019	7.87787	5.77892	0.0166899	0.146597		0.157392	7.87787	1.78601	0.1822	0.456786		0.0828716	7.87787	0.292367	0.589019	0.924425		1.26008	8.3789	88.3705	9.28957e-16	2.79156e-13		0.910571	8.3789	66.9724	5.34458e-13	1.33877e-10		0.349507	8.3789
122416	ENSG00000156381	ANKRD9	ankyrin repeat domain 9	protein coding		0.986389	4.20352	21.0327	1.18704e-05	5.2467e-05		0.347908	4.20165	3.26367	0.071609	0.152383		-0.0348559	4.20165	0.0111693	0.915887	0.968701		0.349352	4.20165	1.49899	0.221573	0.497563		0.144666	4.20165	0.154306	0.694671	0.94953		1.44523	4.20373	32.5962	9.82165e-08	7.87977e-07		0.825431	4.20373	15.4606	0.000147991	0.000572292		0.619801	4.20373
64127	ENSG00000167207	NOD2	nucleotide binding oligomerization domain containing 2	protein coding		0.985845	7.17596	27.9398	6.26891e-07	4.10913e-06		0.227482	6.2784	5.19292	0.0232244	0.0653967		0.192248	6.2784	1.48097	0.224366	0.54153		0.0792915	6.2784	0.285942	0.59314	0.791974		0.256088	6.2784	1.84775	0.174838	0.875689		1.29699	7.1562	35.966	2.61894e-08	2.52418e-07		0.84356	7.1562	22.0654	7.67979e-06	4.56768e-05		0.453428	7.1562
4778	ENSG00000123405	NFE2	nuclear factor, erythroid 2	protein coding		0.984445	9.22605	49.3052	1.79453e-10	4.67781e-09		0.520929	8.79277	20.8794	6.5915e-06	0.000139206		0.110761	8.79277	0.351627	0.553541	0.801738		0.169637	8.79277	0.976019	0.323802	0.590988		0.230888	8.79277	1.09469	0.29609	0.886556		1.26775	9.22035	58.5902	8.02433e-12	2.94107e-10		0.890907	9.22035	42.3766	2.31852e-09	5.97482e-08		0.376843	9.22035
5046	ENSG00000140479	PCSK6	proprotein convertase subtilisin/kexin type 6	protein coding		0.983991	3.33367	18.6323	3.44572e-05	0.000133477		0.13874	2.7551	0.958854	0.328089	0.468652		0.203888	2.7551	0.842274	0.35932	0.668487		-0.230086	2.7551	1.16171	0.281785	0.552958		0.156484	2.7551	0.346645	0.556363	0.92056		1.28993	3.33984	21.8176	8.56427e-06	3.81313e-05		0.889872	3.33984	14.9276	0.000189579	0.000707484		0.400054	3.33984
101927272	ENSG00000260249	AC007608.3	uncharacterized LOC101927272	antisense		0.983852	-1.54677	16.7404	8.11034e-05	0.000281952		0.511128	-1.86662	11.288	0.000857792	0.00552407		0.419522	-1.86662	3.01666	0.0832106	0.340372		0.163319	-1.86662	0.517524	0.472335	0.709265		-0.395057	-1.86662	1.63202	0.202192	0.877969		1.35849	-1.55179	21.1969	1.11898e-05	4.82044e-05		0.869108	-1.55179	12.9305	0.000485625	0.00158369		0.48938	-1.55179
4359	ENSG00000158887	MPZ	myelin protein zero	protein coding		0.983658	3.56279	47.1916	3.81065e-10	8.50237e-09		0.400959	2.92223	32.6178	2.2418e-08	1.35759e-06		0.0814626	2.92223	0.501151	0.479422	0.752605		0.152107	2.92223	2.07834	0.150213	0.422092		-0.01787	2.92223	0.0166656	0.897349	0.983663		1.45509	3.55394	91.4929	3.89972e-16	1.62115e-13		0.808018	3.55394	40.9168	3.98401e-09	9.09472e-08		0.647077	3.55394
79651	ENSG00000129667	RHBDF2	rhomboid 5 homolog 2	protein coding		0.983578	7.91154	60.1501	4.40608e-12	2.93683e-10		0.464466	7.37182	46.903	2.95082e-11	4.69584e-09		0.362002	7.37182	11.2469	0.000876457	0.0288446		0.280849	7.37182	7.74893	0.00563868	0.126538		0.172328	7.37182	1.71636	0.19094	0.877969		1.32909	7.91449	83.3589	3.85429e-15	7.16309e-13		0.877383	7.91449	52.4942	6.29588e-11	4.2097e-09		0.451703	7.91449
146429	ENSG00000259803	SLC22A31	solute carrier family 22 member 31	protein coding		0.982867	-0.799327	21.4538	9.84174e-06	4.46112e-05		0.373288	-0.621374	6.25514	0.0127967	0.0418963		-0.389593	-0.621374	2.40253	0.121959	0.403482		-0.00950232	-0.621374	0.00171357	0.967002	0.989005		-0.164548	-0.621374	0.308442	0.578959	0.923562		0.950468	-0.812152	13.3016	0.000406936	0.00114915		0.965621	-0.812152	19.9739	1.91584e-05	9.93584e-05		-0.0151535	-0.812152
3601	ENSG00000134470	IL15RA	interleukin 15 receptor subunit alpha	protein coding		0.982497	4.46977	48.2178	2.64476e-10	6.39806e-09		0.350163	3.88773	29.6228	9.34625e-08	4.3618e-06		0.312643	3.88773	9.32802	0.00241325	0.0506269		0.28186	3.88773	8.84897	0.0031168	0.100277		0.0779556	3.88773	0.388904	0.533244	0.916508		1.36419	4.47324	69.3094	2.57299e-13	1.83916e-11		0.875538	4.47324	42.1197	2.54984e-09	6.47585e-08		0.488653	4.47324
966	ENSG00000085063	CD59	CD59 molecule (CD59 blood group)	protein coding		0.982151	6.28305	39.6164	6.23148e-09	8.47878e-08		0.542404	5.67537	38.3026	1.54794e-09	1.44692e-07		0.261652	5.67537	3.3975	0.0660616	0.303807		0.0230568	5.67537	0.0296624	0.863349	0.941955		-0.101576	5.67537	0.335933	0.562524	0.921135		1.20342	6.2856	40.6229	4.46687e-09	5.70437e-08		0.929599	6.2856	34.9481	3.88681e-08	5.76525e-07		0.273817	6.2856
23780	ENSG00000128335	APOL2	apolipoprotein L2	protein coding		0.98213	8.21167	50.1396	1.33689e-10	3.75779e-09		0.615431	7.51412	48.8389	1.22586e-11	2.17584e-09		0.404113	7.51412	8.20047	0.00441645	0.069076		0.327055	7.51412	6.17546	0.013376	0.179864		0.251653	7.51412	2.15843	0.142603	0.873721		1.23029	8.21073	54.6492	3.01179e-11	8.71377e-10		0.910196	8.21073	43.6332	1.46136e-09	4.25575e-08		0.320092	8.21073
7706	ENSG00000121060	TRIM25	tripartite motif containing 25	protein coding		0.98113	8.89058	52.8694	5.15957e-11	1.81124e-09		0.40449	8.1357	23.6255	1.70526e-06	4.7426e-05		0.269732	8.1357	4.25202	0.0398722	0.231359		0.141818	8.1357	1.29529	0.255781	0.530774		0.07597	8.1357	0.219361	0.639791	0.932807		1.28736	8.8874	67.5247	4.49204e-13	2.86132e-11		0.880115	8.8874	45.1439	8.43494e-10	2.71932e-08		0.407241	8.8874
254228	ENSG00000178033	FAM26E	family with sequence similarity 26 member E	protein coding		0.980759	-0.999615	15.8209	0.000123852	0.000408027		0.326377	-1.58237	4.25751	0.0397451	0.0978374		0.300214	-1.58237	1.45681	0.228177	0.544971		-0.0444292	-1.58237	0.0345846	0.852566	0.936325		-0.242145	-1.58237	0.590565	0.442671	0.905938		1.60597	-0.995039	31.8212	1.32866e-07	1.02335e-06		0.773987	-0.995039	10.7678	0.00138447	0.0038867		0.831979	-0.995039
3543	ENSG00000128322	IGLL1	immunoglobulin lambda like polypeptide 1	protein coding		0.980165	-1.85317	9.86748	0.00215245	0.00502397		0.351631	-2.02826	3.08037	0.0800357	0.165748		0.211608	-2.02826	0.429912	0.512422	0.77469		0.0848953	-2.02826	0.080296	0.777049	0.898204		-0.162667	-2.02826	0.169716	0.680593	0.944004		0.940844	-1.8421	5.92513	0.0165363	0.0303643		1.02262	-1.8421	10.4328	0.00163297	0.00448784		-0.0817722	-1.8421
4607	ENSG00000134571	MYBPC3	myosin binding protein C, cardiac	protein coding		0.980021	4.17648	35.5705	2.94187e-08	2.99052e-07		0.443734	3.592	16.2181	6.79788e-05	0.00080439		0.0377473	3.592	0.043197	0.835464	0.938613		0.282196	3.592	2.97253	0.0854896	0.337702		0.141585	3.592	0.437645	0.508656	0.912094		1.10011	4.17561	30.3064	2.44813e-07	1.7211e-06		0.944826	4.17561	31.6515	1.42631e-07	1.63034e-06		0.155286	4.17561
100996342	ENSG00000235478	LINC01664	long intergenic non-protein coding RNA 1664	lincRNA		0.978127	-1.40258	24.243	2.95056e-06	1.56357e-05		0.532122	-1.52463	12.5073	0.000454627	0.00344988		0.127077	-1.52463	0.270573	0.603246	0.830614		0.556906	-1.52463	6.63483	0.0103713	0.164178		0.605466	-1.52463	4.85574	0.0281439	0.873721		1.06954	-1.40327	18.7303	3.33212e-05	0.000125477		0.962795	-1.40327	22.1793	7.29716e-06	4.3714e-05		0.106747	-1.40327
6007	ENSG00000187010	RHD	Rh blood group D antigen	protein coding		0.978122	0.834051	14.7596	0.000202999	0.000628657		0.349571	0.659826	2.83441	0.0930731	0.185735		0.0028851	0.659826	8.37819e-05	0.992702	0.997736		0.422564	0.659826	1.88687	0.170352	0.444288		0.354699	0.659826	0.858738	0.354671	0.891761		1.51645	0.83803	25.2568	1.95975e-06	1.04412e-05		0.817629	0.83803	10.8421	0.00133484	0.00376678		0.698825	0.83803
1230	ENSG00000163823	CCR1	C-C motif chemokine receptor 1	protein coding		0.977921	8.26646	39.2055	7.25045e-09	9.58455e-08		0.487022	7.53998	18.1217	2.60461e-05	0.00039037		0.6274	7.53998	12.1283	0.000553457	0.0224755		0.382746	7.53998	5.17416	0.023473	0.218526		0.173857	7.53998	0.617209	0.432568	0.903331		1.15778	8.26216	37.1825	1.63354e-08	1.70443e-07		0.921082	8.26216	34.0778	5.44132e-08	7.48099e-07		0.236696	8.26216
554279	ENSG00000203721	LINC00862	long intergenic non-protein coding RNA 862	lincRNA		0.97735	0.142016	33.0706	7.82396e-08	6.8932e-07		0.238075	-0.396209	3.87652	0.0496806	0.115821		0.247631	-0.396209	1.67018	0.197007	0.507222		0.0912333	-0.396209	0.255557	0.613477	0.805444		0.331341	-0.396209	2.15388	0.143024	0.873721		1.31342	0.139774	41.3735	3.36122e-09	4.48835e-08		0.889675	0.139774	28.0608	6.0975e-07	5.49157e-06		0.423743	0.139774
80270	ENSG00000099377	HSD3B7	hydroxy-delta-5-steroid dehydrogenase, 3 beta- and steroid delta-isomerase 7	protein coding		0.977348	3.05252	20.3556	1.59792e-05	6.83517e-05		0.531985	2.75335	16.6476	5.4703e-05	0.000689109		0.121732	2.75335	0.327451	0.567497	0.810641		0.19491	2.75335	0.985686	0.321421	0.58964		0.488109	2.75335	3.97956	0.0467579	0.873721		1.34862	3.05284	26.9246	9.78318e-07	5.75586e-06		0.858095	3.05284	15.8996	0.000120742	0.000480808		0.490529	3.05284
353238	ENSG00000276747	PADI6	peptidyl arginine deiminase 6	protein coding		0.976686	0.19821	10.8049	0.00135284	0.00333554		0.686561	0.0399467	8.02593	0.00485305	0.0203784		0.68973	0.0399467	3.25693	0.0719011	0.317296		0.829382	0.0399467	5.86098	0.0159405	0.191427		0.531415	0.0399467	1.3601	0.24424	0.882262		1.2817	0.198353	12.1629	0.000702047	0.00186391		0.892026	0.198353	8.89207	0.00352795	0.00869439		0.389675	0.198353
574406	ENSG00000203804	ADAMTSL4-AS1	ADAMTSL4 antisense RNA 1	processed transcript		0.976573	3.23554	28.3246	5.34264e-07	3.56862e-06		0.41866	2.62146	11.7785	0.000663969	0.00455906		0.260196	2.62146	1.82166	0.177906	0.482798		0.471789	2.62146	7.07923	0.00812344	0.151779		0.201563	2.62146	0.733481	0.392288	0.896621		1.42469	3.23722	43.5315	1.52323e-09	2.28513e-08		0.851067	3.23722	23.1732	4.76103e-06	3.02832e-05		0.573619	3.23722
23254	ENSG00000189337	KAZN	kazrin, periplakin interacting protein	protein coding		0.976092	3.86921	14.6943	0.000209596	0.000646678		0.332907	2.99565	3.3273	0.0689113	0.147947		-0.220309	2.99565	0.538886	0.46334	0.742061		-0.065605	2.99565	0.056588	0.812098	0.916442		0.321174	2.99565	0.871726	0.351061	0.891297		1.22976	3.86136	16.0605	0.000112183	0.000367668		0.887145	3.86136	11.9253	0.000788172	0.0023976		0.342618	3.86136
8778	ENSG00000105501	SIGLEC5	sialic acid binding Ig like lectin 5	protein coding		0.975151	3.74253	28.1054	5.85417e-07	3.86615e-06		0.516353	2.8878	15.7496	8.62088e-05	0.000963794		0.26236	2.8878	1.56913	0.211092	0.523571		0.0961327	2.8878	0.237588	0.62623	0.813224		0.113036	2.8878	0.198003	0.656587	0.936582		1.26951	3.74506	33.4004	7.12646e-08	5.97224e-07		0.891367	3.74506	23.4646	4.20362e-06	2.72597e-05		0.378139	3.74506
7035	ENSG00000003436	TFPI	tissue factor pathway inhibitor	protein coding		0.97485	-0.475767	19.8922	1.95831e-05	8.17316e-05		0.293908	-1.17872	4.09263	0.043759	0.104975		0.465591	-1.17872	4.31748	0.038383	0.226891		-0.0490739	-1.17872	0.0514904	0.82061	0.920157		-0.0145319	-1.17872	0.00278452	0.957944	0.992902		1.52941	-0.466623	36.8139	1.88163e-08	1.92016e-07		0.81315	-0.466623	15.1345	0.000171877	0.000649243		0.71626	-0.466623
1462	ENSG00000038427	VCAN	versican	protein coding		0.972732	8.57515	52.9949	4.94056e-11	1.746e-09		0.434928	7.83415	23.672	1.66682e-06	4.6603e-05		0.524067	7.83415	14.2366	0.000186501	0.0117377		0.325573	7.83415	6.18864	0.0132784	0.179523		0.545905	7.83415	10.8905	0.00105646	0.490834		1.15756	8.57844	51.9082	7.7076e-11	1.93265e-09		0.923838	8.57844	46.619	4.95925e-10	1.83469e-08		0.233725	8.57844
4257	ENSG00000008394	MGST1	microsomal glutathione S-transferase 1	protein coding		0.972348	4.00691	52.8871	5.12817e-11	1.80422e-09		0.439781	3.43685	28.5948	1.53075e-07	6.4829e-06		0.300258	3.43685	5.28443	0.0220502	0.170832		0.302653	3.43685	6.19634	0.0132216	0.179267		0.421915	3.43685	7.39404	0.00683938	0.787702		1.22083	4.0138	58.236	9.02522e-12	3.24026e-10		0.914271	4.0138	46.9572	4.39397e-10	1.68475e-08		0.306563	4.0138
5957	ENSG00000109047	RCVRN	recoverin	protein coding		0.971958	-0.119813	15.179	0.000166859	0.000529757		0.269252	-0.585799	2.76046	0.0974323	0.192272		-0.354998	-0.585799	1.82455	0.177563	0.482284		0.165233	-0.585799	0.481134	0.488326	0.718995		0.27193	-0.585799	0.811325	0.36829	0.892357		1.10877	-0.130017	12.8465	0.000505524	0.00139368		0.920066	-0.130017	13.1295	0.000441662	0.00146144		0.188702	-0.130017
3485	ENSG00000115457	IGFBP2	insulin like growth factor binding protein 2	protein coding		0.97094	2.26282	2.9388	0.0892515	0.133299		1.34984	1.16291	20.7525	7.01906e-06	0.000145703		0.177903	1.16291	0.112188	0.737849	0.897184		0.239515	1.16291	0.255188	0.613733	0.805523		1.28202	1.16291	5.64919	0.0179501	0.873721		1.40903	2.27532	4.44497	0.0372836	0.0620249		0.782707	2.27532	1.82408	0.179611	0.253376		0.626325	2.27532
283849	ENSG00000179044	EXOC3L1	exocyst complex component 3 like 1	protein coding		0.970654	2.9551	13.5623	0.000357406	0.00102822		1.48453	2.45072	63.9025	1.53026e-14	7.40347e-12		0.949747	2.45072	9.88802	0.00179231	0.0426453		1.48715	2.45072	31.1011	4.61145e-08	3.64235e-05		0.211007	2.45072	0.300645	0.583795	0.924213		1.09358	2.95759	11.5617	0.000940134	0.00241093		0.923664	2.95759	11.6492	0.000900993	0.00269156		0.169913	2.95759
3310	ENSG00000173110	HSPA6	heat shock protein family A (Hsp70) member 6	protein coding		0.970368	8.18873	53.5735	4.04697e-11	1.49021e-09		0.523285	7.54931	23.1709	2.13078e-06	5.62876e-05		0.246028	7.54931	1.98113	0.160076	0.459434		0.318811	7.54931	3.89899	0.0490271	0.275686		0.196937	7.54931	0.871999	0.350986	0.891297		1.18473	8.16981	61.1403	3.46863e-12	1.48092e-10		0.869556	8.16981	47.1674	4.07616e-10	1.60044e-08		0.315174	8.16981
79887	ENSG00000121316	PLBD1	phospholipase B domain containing 1	protein coding		0.968954	8.83843	53.1625	4.66281e-11	1.67406e-09		0.401157	8.02203	20.5896	7.60948e-06	0.000155709		0.218029	8.02203	2.39005	0.122929	0.404781		0.214276	8.02203	2.67807	0.102553	0.361234		0.228975	8.02203	1.82633	0.177352	0.876783		1.35569	8.83817	81.1387	7.32768e-15	1.19335e-12		0.850655	8.83817	46.6771	4.85718e-10	1.81392e-08		0.505033	8.83817
6583	ENSG00000197208	SLC22A4	solute carrier family 22 member 4	protein coding		0.968302	5.61842	44.5962	9.78966e-10	1.86547e-08		0.427589	4.84084	12.8266	0.000385352	0.00304827		0.180902	4.84084	0.898383	0.343808	0.65546		0.0293395	4.84084	0.0260396	0.871888	0.945785		0.169287	4.84084	0.539118	0.463244	0.908338		1.23426	5.6168	50.4979	1.26491e-10	2.90597e-09		0.894999	5.6168	38.6499	9.37255e-09	1.8268e-07		0.339258	5.6168
91056	ENSG00000254470	AP5B1	adaptor related protein complex 5 beta 1 subunit	protein coding		0.967777	7.8996	55.5057	2.08967e-11	9.03191e-10		0.487199	7.22502	31.2582	4.2788e-08	2.3069e-06		0.268707	7.22502	3.77532	0.0527404	0.271715		0.211647	7.22502	2.63887	0.105093	0.36463		0.155407	7.22502	0.844882	0.358578	0.892267		1.20902	7.89594	62.0788	2.55577e-12	1.16016e-10		0.887007	7.89594	47.761	3.29937e-10	1.34677e-08		0.322014	7.89594
11138	ENSG00000204634	TBC1D8	TBC1 domain family member 8	protein coding		0.96749	5.16148	60.0474	4.56532e-12	3.0175e-10		0.319748	4.73885	16.8291	4.99117e-05	0.000646805		0.416005	4.73885	11.8504	0.000639576	0.0244043		0.144691	4.73885	1.56542	0.211631	0.487408		0.228108	4.73885	2.38086	0.123649	0.873721		1.2295	5.16433	69.3152	2.56698e-13	1.83916e-11		0.893702	5.16433	52.5355	6.2069e-11	4.19019e-09		0.335798	5.16433
105369364	ENSG00000250508	AP000808.1	uncharacterized LOC105369364	lincRNA		0.967391	-1.5137	14.4108	0.000239056	0.000725249		0.443281	-1.9509	5.03967	0.02534	0.0698964		1.23321	-1.9509	18.1645	2.55085e-05	0.00327607		0.414607	-1.9509	2.10922	0.147228	0.419858		0.338563	-1.9509	0.821169	0.365405	0.892357		1.28372	-1.50772	16.9541	7.43481e-05	0.00025521		0.903313	-1.50772	12.3362	0.000645707	0.00202627		0.380412	-1.50772
93978	ENSG00000205846	CLEC6A	C-type lectin domain containing 6A	protein coding		0.967184	-0.0166606	13.7078	0.000333123	0.000967223		0.614445	-0.862305	10.2352	0.00149167	0.00840251		0.979039	-0.862305	12.1394	0.000550287	0.0224043		0.14802	-0.862305	0.262719	0.608551	0.802645		0.127118	-0.862305	0.11418	0.735618	0.958892		1.26921	-0.0125016	16.0545	0.000112281	0.000367912		0.894192	-0.0125016	11.4648	0.000984459	0.00289653		0.375013	-0.0125016
255809	ENSG00000214212	C19orf38	chromosome 19 open reading frame 38	protein coding		0.964803	7.37001	92.9146	2.25537e-16	5.08973e-13		0.548483	7.00876	41.0166	4.39009e-10	4.71771e-08		0.239156	7.00876	3.01317	0.0833883	0.340372		0.352146	7.00876	7.77596	0.00555657	0.12617		0.206855	7.00876	1.56342	0.211923	0.877969		1.18217	7.36992	100.514	3.4244e-17	2.70476e-14		0.900554	7.36992	83.4376	3.76795e-15	7.44029e-12		0.28162	7.36992
100874253	ENSG00000224805	LINC00853	long intergenic non-protein coding RNA 853	antisense		0.964633	0.719356	21.404	1.00585e-05	4.54632e-05		0.398709	0.676998	6.15891	0.0134997	0.0434949		0.338379	0.676998	1.65834	0.198599	0.508817		0.275616	0.676998	1.34757	0.246421	0.521496		0.134528	0.676998	0.187135	0.665554	0.940624		1.2562	0.725037	24.7916	2.38508e-06	1.23938e-05		0.879177	0.725037	17.3882	6.1022e-05	0.000268589		0.377027	0.725037
353345	ENSG00000187037	GPR141	G protein-coupled receptor 141	protein coding		0.964142	3.42469	44.0312	1.19876e-09	2.19939e-08		0.326312	2.58417	13.6016	0.000258381	0.00230211		0.331696	2.58417	5.78745	0.0166103	0.146504		0.277364	2.58417	4.56441	0.0332709	0.241574		0.233194	2.58417	1.91822	0.166853	0.873721		1.18169	3.4226	46.2736	5.61332e-10	1.01573e-08		0.896231	3.4226	37.8487	1.26638e-08	2.32077e-07		0.285462	3.4226
3659	ENSG00000125347	IRF1	interferon regulatory factor 1	protein coding		0.964083	10.2164	63.5232	1.46189e-12	1.27588e-10		0.478262	9.50185	43.8372	1.19737e-10	1.52539e-08		0.405548	9.50185	12.3775	0.000486283	0.0212078		0.181397	9.50185	2.80006	0.0950709	0.351408		0.117309	9.50185	0.6934	0.405525	0.898888		1.19062	10.2167	67.7312	4.21009e-13	2.7369e-11		0.899156	10.2167	56.0193	1.89459e-11	1.77093e-09		0.291466	10.2167
9334	ENSG00000158470	B4GALT5	beta-1,4-galactosyltransferase 5	protein coding		0.96222	7.83864	45.0352	8.3073e-10	1.63222e-08		0.40728	6.95351	20.9218	6.45462e-06	0.00013668		0.243911	6.95351	3.01135	0.0834813	0.340372		0.125321	6.95351	0.881033	0.348506	0.611909		0.246151	6.95351	2.08914	0.149161	0.873721		1.2633	7.8364	56.8155	1.44985e-11	4.72233e-10		0.863781	7.8364	38.0302	1.18179e-08	2.18517e-07		0.399524	7.8364
51776	ENSG00000091436	MAP3K20	mitogen-activated protein kinase kinase kinase 20	protein coding		0.961684	4.21364	42.6766	1.97924e-09	3.27737e-08		0.36427	3.40951	19.4203	1.36079e-05	0.000236485		0.405042	3.40951	9.91697	0.00176504	0.0426301		-0.0476469	3.40951	0.144042	0.704504	0.858657		0.228696	3.40951	2.10534	0.147598	0.873721		1.30904	4.21298	58.6335	7.93406e-12	2.91475e-10		0.851414	4.21298	35.5607	3.05623e-08	4.72863e-07		0.457623	4.21298
4940	ENSG00000111331	OAS3	2'-5'-oligoadenylate synthetase 3	protein coding		0.95988	8.34868	9.45129	0.00265296	0.00603874		0.772796	7.76529	14.1606	0.00019391	0.00184864		1.36906	7.76529	20.5675	7.69298e-06	0.00171847		0.985712	7.76529	11.4748	0.000777981	0.0456868		0.312046	7.76529	0.617821	0.43234	0.903331		1.07342	8.36006	7.81005	0.00613527	0.012646		0.943344	8.36006	8.7438	0.00380541	0.00929407		0.130078	8.36006
4055	ENSG00000111321	LTBR	lymphotoxin beta receptor	protein coding		0.959259	7.27591	81.0902	6.5237e-15	3.90697e-12		0.402695	6.82517	26.931	3.41436e-07	1.2602e-05		0.215295	6.82517	3.02014	0.0830336	0.340167		0.268112	6.82517	5.46422	0.0199199	0.206344		0.153865	6.82517	1.0552	0.304956	0.887017		1.17922	7.272	89.3644	7.0364e-16	2.31571e-13		0.883877	7.272	72.4019	9.91527e-14	5.33422e-11		0.295344	7.272
400617	ENSG00000267365	KCNJ2-AS1	KCNJ2 antisense RNA 1 (head to head)	antisense		0.95868	2.12526	31.4964	1.46691e-07	1.17615e-06		0.471579	1.03256	16.5179	5.84104e-05	0.000720867		0.459023	1.03256	6.57285	0.0107323	0.114541		0.343217	1.03256	4.0543	0.0447522	0.267102		-0.0229657	1.03256	0.0101116	0.919955	0.9864		1.3463	2.13218	44.7504	9.72765e-10	1.58094e-08		0.870491	2.13218	27.3796	8.07668e-07	6.90034e-06		0.475811	2.13218
2896	ENSG00000030582	GRN	granulin precursor	protein coding		0.958379	10.2199	53.5136	4.13135e-11	1.51071e-09		0.383503	9.73587	16.7405	5.21946e-05	0.000668261		0.259466	9.73587	3.03668	0.0821982	0.338411		0.423245	9.73587	9.64163	0.00204251	0.0779362		0.370767	9.73587	4.39748	0.036642	0.873721		1.1616	10.2231	54.287	3.40679e-11	9.57598e-10		0.900802	10.2231	46.6468	4.91021e-10	1.82137e-08		0.260798	10.2231
602	ENSG00000069399	BCL3	B-cell CLL/lymphoma 3	protein coding		0.957325	7.97183	56.7556	1.36847e-11	6.49181e-10		0.43184	7.51573	20.174	9.35216e-06	0.000179509		0.187486	7.51573	1.4616	0.227415	0.544232		0.0340263	7.51573	0.054379	0.815735	0.918341		0.174435	7.51573	0.87911	0.349032	0.891234		1.12001	7.96244	54.8088	2.85286e-11	8.34567e-10		0.892624	7.96244	50.0948	1.44848e-10	7.41795e-09		0.22739	7.96244
349408	ENSG00000233338	TLR8-AS1	TLR8 antisense RNA 1	antisense		0.95681	-2.45812	9.20417	0.00300208	0.00674689		0.494789	-2.83376	6.16038	0.0134887	0.0434771		0.193812	-2.83376	0.383947	0.535864	0.790242		0.477583	-2.83376	2.70849	0.100629	0.359307		0.572567	-2.83376	2.48208	0.115969	0.873721		1.36009	-2.45883	12.7783	0.000522283	0.00143612		0.838922	-2.45883	6.90114	0.00984345	0.0211044		0.521164	-2.45883
101929693	ENSG00000265666	RARA-AS1	RARA antisense RNA 1	antisense		0.95641	4.33712	59.5359	5.39952e-12	3.39826e-10		0.527473	3.77124	26.4852	4.23651e-07	1.49718e-05		0.186692	3.77124	1.23753	0.266639	0.58542		0.27561	3.77124	3.25978	0.0717771	0.317596		0.0620347	3.77124	0.094772	0.758362	0.963644		1.19976	4.33196	67.069	5.18431e-13	3.23702e-11		0.878784	4.33196	52.2162	6.92942e-11	4.50469e-09		0.320973	4.33196
6006	ENSG00000188672	RHCE	Rh blood group CcEe antigens	protein coding		0.956162	0.393854	13.7283	0.000329905	0.000959054		0.267112	0.389521	1.86796	0.172504	0.294695		-0.0339805	0.389521	0.0107123	0.91762	0.969332		0.390096	0.389521	1.86824	0.172472	0.447452		0.22287	0.389521	0.377365	0.539378	0.91788		1.44621	0.401574	22.4408	6.51669e-06	2.9943e-05		0.801293	0.401574	9.87842	0.00214987	0.00565929		0.644921	0.401574
8741	ENSG00000161955	TNFSF13	TNF superfamily member 13	protein coding		0.954719	4.36579	111.067	1.86089e-18	1.46982e-14		0.255876	4.0437	16.7007	5.32546e-05	0.000675713		0.208079	4.0437	4.44699	0.0356063	0.219116		0.250779	4.0437	7.51371	0.00640765	0.135134		0.223513	4.0437	3.56276	0.0598391	0.873721		1.07936	4.36853	96.1051	1.10915e-16	6.77697e-14		0.925165	4.36853	101.124	2.91589e-17	9.21248e-14		0.154199	4.36853
10076	ENSG00000060656	PTPRU	protein tyrosine phosphatase, receptor type U	protein coding		0.954191	-0.693741	10.2094	0.00181559	0.00431681		0.615956	-1.16078	12.6296	0.000426704	0.0032827		0.364753	-1.16078	1.72436	0.189912	0.498807		0.915916	-1.16078	14.3088	0.000179735	0.0186207		0.720985	-1.16078	5.16462	0.0236005	0.873721		1.12018	-0.700345	9.22429	0.00298304	0.00667656		0.891722	-0.700345	8.64794	0.00399262	0.00967798		0.228453	-0.700345
285505	ENSG00000248429	AC098679.1	uncharacterized LOC285505	antisense		0.951885	1.89456	25.9115	1.45559e-06	8.50997e-06		0.360312	1.07721	9.18455	0.00260505	0.0128319		0.44538	1.07721	6.16525	0.0134522	0.130772		0.314585	1.07721	3.34931	0.0680039	0.310606		0.184299	1.07721	0.669561	0.413709	0.90011		1.30607	1.90065	33.2518	7.53051e-08	6.24132e-07		0.87035	1.90065	22.0776	7.62616e-06	4.54263e-05		0.435724	1.90065
683	ENSG00000109743	BST1	bone marrow stromal cell antigen 1	protein coding		0.951207	7.07731	56.2054	1.64812e-11	7.43867e-10		0.388425	6.40609	20.2564	8.97723e-06	0.000174862		0.266996	6.40609	3.7138	0.0546978	0.277655		0.202595	6.40609	2.49775	0.114827	0.378602		0.243985	6.40609	2.19048	0.139682	0.873721		1.22742	7.07564	67.7556	4.17789e-13	2.72719e-11		0.872448	7.07564	49.5063	1.78054e-10	8.71247e-09		0.354977	7.07564
5698	ENSG00000240065	PSMB9	proteasome subunit beta 9	protein coding		0.950681	8.76166	58.1818	8.47612e-12	4.64921e-10		0.62974	8.29765	50.5259	5.72272e-12	1.159e-09		0.353148	8.29765	6.03395	0.0144726	0.136329		0.355197	8.29765	7.25469	0.00737987	0.143775		-0.055696	8.29765	0.0986884	0.753579	0.962779		1.17922	8.76272	61.3352	3.25498e-12	1.39725e-10		0.890652	8.76272	51.4975	8.88557e-11	5.25713e-09		0.28857	8.76272
8348	ENSG00000274641	HIST1H2BO	histone cluster 1 H2B family member o	protein coding		0.950402	0.118265	17.7281	5.17042e-05	0.000189552		0.210174	-0.0589421	1.42806	0.232815	0.367301		-0.315772	-0.0589421	1.22243	0.269573	0.587916		0.134558	-0.0589421	0.261682	0.60926	0.803043		-0.138572	-0.0589421	0.163973	0.685749	0.946013		1.27435	0.12595	21.9194	8.16796e-06	3.64798e-05		0.871094	0.12595	14.7958	0.000201272	0.000742471		0.40326	0.12595
85413	ENSG00000004809	SLC22A16	solute carrier family 22 member 16	protein coding		0.949298	1.47421	18.9595	2.9684e-05	0.000117112		0.284067	0.974419	3.97811	0.0467977	0.110602		0.0594807	0.974419	0.0676086	0.79499	0.922466		0.144209	0.974419	0.459716	0.498163	0.72559		0.646899	0.974419	6.18251	0.0133237	0.859607		1.04761	1.47972	15.1346	0.000171868	0.000535185		0.931816	1.47972	17.3758	6.13674e-05	0.000269733		0.115798	1.47972
23630	ENSG00000176076	KCNE5	potassium voltage-gated channel subfamily E regulatory subunit 5	protein coding		0.949063	-0.416812	23.884	3.43962e-06	1.78677e-05		0.437901	-0.800203	14.9174	0.000131678	0.00135512		0.251263	-0.800203	1.95816	0.162513	0.461531		0.0500739	-0.800203	0.0838693	0.772276	0.89611		0.253507	-0.800203	1.36504	0.243386	0.882262		1.15708	-0.416955	24.445	2.76238e-06	1.40857e-05		0.882696	-0.416955	19.8336	2.03864e-05	0.00010439		0.274381	-0.416955
5721	ENSG00000100911	PSME2	proteasome activator subunit 2	protein coding		0.948917	7.78358	53.0449	4.85594e-11	1.72769e-09		0.548617	7.49638	49.3147	9.88514e-12	1.88139e-09		0.337846	7.49638	7.14092	0.00785363	0.0964726		0.434165	7.49638	14.3021	0.000180348	0.0186207		0.0241541	7.49638	0.024524	0.875641	0.98013		1.28681	7.78829	70.2456	1.92368e-13	1.52705e-11		0.86325	7.78829	47.2182	4.00296e-10	1.57693e-08		0.423564	7.78829
8365	ENSG00000158406	HIST1H4H	histone cluster 1 H4 family member h	protein coding		0.948909	3.6068	26.3254	1.22693e-06	7.36112e-06		0.51456	2.75779	23.3069	1.99331e-06	5.33699e-05		0.14286	2.75779	0.667048	0.414586	0.711022		0.189047	2.75779	1.37976	0.240866	0.517753		0.0687792	2.75779	0.107501	0.743185	0.960339		1.37188	3.60801	40.1317	5.36781e-09	6.65061e-08		0.817853	3.60801	20.8835	1.28556e-05	7.071e-05		0.554022	3.60801
2811	ENSG00000185245	GP1BA	glycoprotein Ib platelet alpha subunit	protein coding		0.947968	2.405	14.666	0.000212303	0.000654275		0.134074	1.94979	0.720754	0.396423	0.536292		0.171624	1.94979	0.460525	0.497785	0.765123		-0.142233	1.94979	0.362305	0.547582	0.760802		-0.0447667	1.94979	0.0218042	0.882686	0.981271		1.28699	2.41222	18.5395	3.63546e-05	0.00013567		0.841575	2.41222	11.3667	0.00103336	0.00302017		0.445418	2.41222
11213	ENSG00000090376	IRAK3	interleukin 1 receptor associated kinase 3	protein coding		0.947876	6.75957	49.4067	1.73325e-10	4.56337e-09		0.262524	5.94867	9.56818	0.00212377	0.011007		0.452985	5.94867	11.9973	0.000592478	0.0234533		0.127248	5.94867	1.03149	0.310444	0.578852		0.162827	5.94867	1.01487	0.314369	0.889325		1.26215	6.76429	64.8773	1.03863e-12	5.58031e-11		0.859367	6.76429	42.7264	2.03811e-09	5.4202e-08		0.402784	6.76429
25798	ENSG00000164713	BRI3	brain protein I3	protein coding		0.947872	7.81373	75.4321	3.52013e-14	9.92991e-12		0.556163	7.27045	47.7399	2.01729e-11	3.37868e-09		0.206903	7.27045	2.48575	0.115701	0.39624		0.260639	7.27045	4.6976	0.0308153	0.235164		0.133653	7.27045	0.721707	0.396111	0.897855		1.131	7.8115	74.2299	5.6892e-14	5.48001e-12		0.893728	7.8115	67.3927	4.68227e-13	1.23276e-10		0.237275	7.8115
3684	ENSG00000169896	ITGAM	integrin subunit alpha M	protein coding		0.946133	8.50769	52.1801	6.55151e-11	2.16827e-09		0.30403	7.93925	18.541	2.11114e-05	0.00033283		-0.00402121	7.93925	0.00125608	0.971746	0.990695		0.0996137	7.93925	0.893466	0.345131	0.60878		0.189612	7.93925	1.97162	0.161079	0.873721		1.24756	8.50645	67.5537	4.45134e-13	2.86132e-11		0.846633	8.50645	44.4376	1.08982e-09	3.37567e-08		0.400931	8.50645
60675	ENSG00000163421	PROK2	prokineticin 2	protein coding		0.945846	8.16357	20.0577	1.823e-05	7.6728e-05		0.61416	7.29502	16.6628	5.4285e-05	0.00068721		0.0727152	7.29502	0.0875439	0.767482	0.909248		-0.291102	7.29502	1.50138	0.221206	0.497365		0.0908695	7.29502	0.0937228	0.759662	0.963743		1.1068	8.14971	18.4581	3.77063e-05	0.000140053		0.885473	8.14971	17.2123	6.61945e-05	0.000287273		0.221323	8.14971
387103	ENSG00000203760	CENPW	centromere protein W	protein coding		0.945224	-0.104761	46.254	5.34004e-10	1.13688e-08		0.235788	0.195678	5.9306	0.015332	0.0477993		0.121269	0.195678	0.627087	0.428912	0.720264		0.00305167	0.195678	0.000419037	0.983679	0.995303		0.177857	0.195678	0.932812	0.334738	0.890984		1.32059	-0.103595	67.0046	5.29059e-13	3.25343e-11		0.841749	-0.103595	40.0291	5.55249e-09	1.20114e-07		0.478842	-0.103595
432	ENSG00000141505	ASGR1	asialoglycoprotein receptor 1	protein coding		0.944734	4.21708	57.4785	1.0729e-11	5.38053e-10		0.41576	3.88487	20.4198	8.27805e-06	0.00016532		0.274165	3.88487	3.51997	0.0613876	0.293505		0.387262	3.88487	8.35051	0.00407333	0.110371		0.157663	3.88487	0.788721	0.37504	0.893322		1.0942	4.22089	51.3163	9.46223e-11	2.29608e-09		0.909522	4.22089	51.2985	9.52091e-11	5.52948e-09		0.184676	4.22089
8370	ENSG00000270882	HIST2H4A	histone cluster 2 H4 family member a	protein coding		0.943311	-0.980238	25.9303	1.44414e-06	8.45554e-06		0.397743	-1.4826	9.41275	0.00230679	0.0117322		0.452479	-1.4826	4.83939	0.0284087	0.194739		0.205455	-1.4826	1.12077	0.290415	0.559967		-0.172504	-1.4826	0.442862	0.506141	0.912094		1.36368	-0.977762	38.6921	9.19133e-09	1.04608e-07		0.835024	-0.977762	21.3575	1.04315e-05	5.91483e-05		0.528654	-0.977762
366	ENSG00000103569	AQP9	aquaporin 9	protein coding		0.942805	10.4409	45.9215	6.02214e-10	1.25669e-08		0.500871	9.5328	20.8114	6.81725e-06	0.00014245		0.324172	9.5328	3.40948	0.0655878	0.302642		0.0940857	9.5328	0.320784	0.571466	0.778081		0.128729	9.5328	0.361942	0.547783	0.918863		1.19323	10.4378	51.6936	8.30171e-11	2.0491e-09		0.868943	10.4378	39.604	6.5141e-09	1.35936e-07		0.324287	10.4378
100506119	ENSG00000233901	LINC01503	long intergenic non-protein coding RNA 1503	lincRNA		0.942728	3.06861	38.5749	9.20681e-09	1.16913e-07		0.480397	2.83419	17.9316	2.86529e-05	0.000420269		0.113029	2.83419	0.39186	0.531693	0.78789		0.543036	2.83419	11.092	0.000950524	0.0532462		0.0600203	2.83419	0.0739136	0.785867	0.967998		1.26484	3.06817	50.9144	1.08811e-10	2.57319e-09		0.83134	3.06817	31.2511	1.66898e-07	1.8441e-06		0.433496	3.06817
4015	ENSG00000113083	LOX	lysyl oxidase	protein coding		0.941589	-3.42256	6.1006	0.0150224	0.0278401		0.136814	-3.73268	0.204979	0.650987	0.757221		1.12189	-3.73268	7.90241	0.00518917	0.0764676		-0.913836	-3.73268	2.98748	0.0847121	0.337181		0.758673	-3.73268	2.22698	0.136437	0.873721		0.926525	-3.43122	3.54864	0.062236	0.0971868		0.906672	-3.43122	5.38998	0.0220954	0.0422466		0.0198527	-3.43122
2357	ENSG00000171051	FPR1	formyl peptide receptor 1	protein coding		0.941201	11.2253	49.9348	1.43689e-10	3.9892e-09		0.54783	10.6695	24.6207	1.04854e-06	3.16707e-05		0.37833	10.6695	4.52454	0.0340454	0.213758		0.139595	10.6695	0.699861	0.403348	0.657214		0.136403	10.6695	0.398664	0.528153	0.915739		1.16709	11.219	54.4157	3.26075e-11	9.2644e-10		0.863623	11.219	42.9432	1.88193e-09	5.1434e-08		0.303464	11.219
978	ENSG00000158825	CDA	cytidine deaminase	protein coding		0.940652	7.74582	36.9569	1.71284e-08	1.93408e-07		0.354113	7.29469	8.73742	0.00330876	0.015346		-0.0566531	7.29469	0.0833124	0.773013	0.911262		0.309289	7.29469	3.09765	0.0791969	0.328674		0.198754	7.29469	0.749091	0.387302	0.895951		0.997711	7.73746	28.1798	5.81024e-07	3.65613e-06		0.912752	7.73746	33.6787	6.37039e-08	8.5066e-07		0.0849598	7.73746
151475	ENSG00000226125	LINC01907	long intergenic non-protein coding RNA 1907	lincRNA		0.94059	-1.42593	21.0092	1.1959e-05	5.28289e-05		0.181808	-1.87154	1.82918	0.177016	0.300293		0.329095	-1.87154	2.47942	0.116164	0.396992		-0.145814	-1.87154	0.502562	0.478804	0.713298		0.401872	-1.87154	2.59314	0.108145	0.873721		0.826807	-1.43417	10.7841	0.00137344	0.00337264		0.953036	-1.43417	20.7409	1.3664e-05	7.4431e-05		-0.126229	-1.43417
8343	ENSG00000277224	HIST1H2BF	histone cluster 1 H2B family member f	protein coding		0.939868	0.49001	14.6034	0.000218385	0.000671303		0.118876	-0.627161	0.603029	0.4379	0.576507		0.266066	-0.627161	1.23479	0.267168	0.585931		0.158644	-0.627161	0.498846	0.480433	0.714095		-0.0938044	-0.627161	0.0992529	0.752898	0.962779		1.65069	0.497632	36.6588	1.9972e-08	2.0156e-07		0.701389	0.497632	9.61197	0.0024557	0.00634386		0.949303	0.497632
7378	ENSG00000183696	UPP1	uridine phosphorylase 1	protein coding		0.939775	7.16712	40.3991	4.6213e-09	6.57799e-08		0.527989	6.71804	57.1294	2.99619e-13	8.93036e-11		0.137718	6.71804	1.47461	0.225362	0.542608		0.284763	6.71804	7.51517	0.00640256	0.135134		0.109926	6.71804	0.647633	0.421455	0.901039		1.307	7.16849	58.2742	8.91466e-12	3.21518e-10		0.821935	7.16849	33.287	7.4278e-08	9.65607e-07		0.485065	7.16849
22915	ENSG00000138722	MMRN1	multimerin 1	protein coding		0.939716	1.90802	14.4722	0.000232485	0.000709949		0.133301	0.920955	1.01156	0.315158	0.454621		0.85618	0.920955	15.8431	8.22148e-05	0.00725557		-0.145444	0.920955	0.534299	0.465249	0.70317		-0.233661	0.920955	0.812547	0.36793	0.892357		1.67034	1.9169	35.7938	2.79711e-08	2.66662e-07		0.700674	1.9169	9.4742	0.00263196	0.00673423		0.969666	1.9169
23166	ENSG00000010327	STAB1	stabilin 1	protein coding		0.939301	7.42784	38.8735	8.22618e-09	1.06603e-07		0.317578	6.97743	13.1445	0.000327003	0.00271498		0.146613	6.97743	1.12399	0.289725	0.608533		0.373252	6.97743	8.55032	0.00365825	0.107216		0.287334	6.97743	2.99597	0.0842708	0.873721		1.02269	7.43216	31.1962	1.70807e-07	1.27096e-06		0.918623	7.43216	34.8813	3.97979e-08	5.85915e-07		0.104066	7.43216
1514	ENSG00000135047	CTSL	cathepsin L	protein coding		0.939047	3.86047	33.0738	7.83424e-08	6.89841e-07		0.459268	3.63466	19.4035	1.37221e-05	0.000238206		0.387841	3.63466	5.50537	0.019463	0.159199		0.454371	3.63466	8.90285	0.00302819	0.0986316		0.315893	3.63466	2.55004	0.11111	0.873721		1.31793	3.87061	46.3776	5.43318e-10	9.92962e-09		0.853948	3.87061	29.1575	3.89969e-07	3.77471e-06		0.463983	3.87061
55220	ENSG00000162873	KLHDC8A	kelch domain containing 8A	protein coding		0.938448	1.04356	9.54262	0.00253351	0.00579774		0.450637	0.746751	5.08061	0.0247548	0.0686658		0.358434	0.746751	1.20923	0.272169	0.590571		0.458653	0.746751	2.44458	0.118751	0.382759		0.340806	0.746751	0.812592	0.367917	0.892357		1.7215	1.04838	23.8096	3.62698e-06	1.79384e-05		0.68704	1.04838	5.75299	0.0181468	0.0356682		1.03446	1.04838
102724360	ENSG00000269019	AC002985.2	uncharacterized LOC102724360	antisense		0.933819	-1.21393	25.026	2.1152e-06	1.172e-05		0.58523	-1.71352	18.1415	2.57897e-05	0.000387262		0.38111	-1.71352	3.03737	0.0821634	0.338409		0.802006	-1.71352	17.105	4.34264e-05	0.00692936		0.32772	-1.71352	1.58693	0.208527	0.877969		1.19	-1.20991	27.5716	7.46005e-07	4.55181e-06		0.867358	-1.20991	21.0708	1.18245e-05	6.58179e-05		0.32264	-1.20991
51206	ENSG00000088053	GP6	glycoprotein VI platelet	protein coding		0.933804	2.07221	17.0182	7.1485e-05	0.000251839		0.320655	1.49867	5.71381	0.0173104	0.0524779		0.329171	1.49867	2.46776	0.117022	0.397549		-0.198529	1.49867	0.960329	0.327718	0.594847		0.0813102	1.49867	0.102	0.749615	0.962737		1.2824	2.07863	21.8331	8.49156e-06	3.78395e-05		0.832767	2.07863	13.4646	0.000376838	0.00127199		0.449631	2.07863
400793	ENSG00000239887	C1orf226	chromosome 1 open reading frame 226	protein coding		0.933661	-0.646266	12.4776	0.000599433	0.00161362		0.611238	-1.16951	13.7653	0.000237525	0.00215891		0.797278	-1.16951	9.92583	0.00175678	0.0426301		0.417255	-1.16951	2.90887	0.0888979	0.343103		0.692652	-1.16951	5.20279	0.0230947	0.873721		1.1881	-0.649206	13.6815	0.000339828	0.000983019		0.854453	-0.649206	10.1417	0.00188614	0.00505863		0.333645	-0.649206
55851	ENSG00000205155	PSENEN	presenilin enhancer gamma-secretase subunit	protein coding		0.933643	4.80661	111.73	1.57381e-18	1.46982e-14		0.565909	4.6121	45.0761	6.78872e-11	9.32534e-09		0.200517	4.6121	2.0945	0.148641	0.444329		0.388204	4.6121	9.77177	0.00190622	0.0763202		0.0333779	4.6121	0.0403164	0.840969	0.975525		1.08558	4.80483	103.606	1.52442e-17	2.00678e-14		0.890015	4.80483	101.73	2.48743e-17	9.21248e-14		0.195564	4.80483
80323	ENSG00000166510	CCDC68	coiled-coil domain containing 68	protein coding		0.932647	-2.82296	7.95837	0.0056641	0.0117933		-1.21531	-2.27676	12.5345	0.000448273	0.00340778		0.192438	-2.27676	0.180643	0.671058	0.864763		-0.346922	-2.27676	0.572545	0.449711	0.691058		-1.11024	-2.27676	2.8051	0.0947748	0.873721		0.740018	-2.82266	2.99929	0.0861052	0.128684		0.978961	-2.82266	8.36199	0.00461887	0.0109605		-0.238943	-2.82266
105369203	ENSG00000258754	LINC01579	uncharacterized LOC105369203	lincRNA		0.930324	-3.92503	3.47001	0.0651124	0.101338		0.396441	-4.0635	1.49818	0.2217	0.353686		-1.21678	-4.0635	3.9622	0.0472392	0.255648		0.327514	-4.0635	0.442136	0.506491	0.732096		-0.58271	-4.0635	0.658272	0.417672	0.900179		0.687258	-3.92135	1.07017	0.303177	0.379319		1.00992	-3.92135	3.94205	0.049583	0.0847228		-0.322663	-3.92135
197021	ENSG00000188501	LCTL	lactase like	protein coding		0.930143	-4.03973	5.84013	0.0609598	0.0956295		-0.286149	-4.26759	0.725244	0.394984	0.534667		-1.46835	-4.26759	8.88035	0.00307447	0.0572054		-1.94518	-4.26759	13.4553	0.000280445	0.0239757		-0.547356	-4.26759	0.795755	0.37295	0.892924		-0.0318511	-4.03695	0.106684	0.806625	0.849597		1.09298	-4.03695	8.25534	0.0301964	0.055229		-1.12483	-4.03695
387733	ENSG00000206013	IFITM5	interferon induced transmembrane protein 5	protein coding		0.93004	-3.93859	4.60667	0.0489558	0.0788334		0.983894	-4.20992	11.7648	0.00082527	0.00537187		0.266184	-4.20992	0.319939	0.571973	0.8131		-0.639491	-4.20992	1.47634	0.245579	0.520995		0.514032	-4.20992	0.956104	0.328784	0.890984		1.33334	-3.9462	6.43549	0.0227756	0.0402175		0.690257	-3.9462	2.53348	0.153944	0.222554		0.643085	-3.9462
84502	ENSG00000092051	JPH4	junctophilin 4	protein coding		0.929796	0.657303	40.7166	4.09745e-09	5.98773e-08		0.347769	0.253276	12.4239	0.000474722	0.00355075		0.356218	0.253276	5.35424	0.0211962	0.166918		0.295098	0.253276	4.14631	0.0424073	0.262441		0.373172	0.253276	4.05404	0.044759	0.873721		1.1879	0.65661	45.8249	6.59646e-10	1.15911e-08		0.853637	0.65661	34.8808	3.97521e-08	5.85788e-07		0.334267	0.65661
8061	ENSG00000175592	FOSL1	FOS like 1, AP-1 transcription factor subunit	protein coding		0.928512	-0.956188	24.5153	2.62737e-06	1.41702e-05		0.692105	-0.969438	20.7577	7.00091e-06	0.000145518		0.0102268	-0.969438	0.0013816	0.970369	0.990428		0.949283	-0.969438	19.9135	1.06449e-05	0.00254784		0.425349	-0.969438	2.16373	0.142116	0.873721		1.23764	-0.946769	30.2744	2.47273e-07	1.73454e-06		0.852312	-0.946769	20.7566	1.35699e-05	7.40207e-05		0.385328	-0.946769
64377	ENSG00000124302	CHST8	carbohydrate sulfotransferase 8	protein coding		0.928217	0.126342	9.36536	0.00276832	0.0062679		0.61129	-0.326372	9.99602	0.00169303	0.00926625		0.616092	-0.326372	4.15883	0.0421002	0.239315		0.780302	-0.326372	8.16843	0.0044941	0.115738		0.28671	-0.326372	0.596872	0.440248	0.90525		1.37715	0.137587	14.0358	0.000287552	0.000849058		0.830493	0.137587	7.61562	0.00678099	0.0152635		0.546658	0.137587
100873962	ENSG00000231535	LINC00278	long intergenic non-protein coding RNA 278	lincRNA		0.927341	-0.626673	37.0762	1.63455e-08	1.86703e-07		0.206701	-1.39944	5.49329	0.0195972	0.0575377		0.422252	-1.39944	9.53418	0.00216287	0.0479198		-0.133543	-1.39944	0.91003	0.340705	0.605451		-0.195782	-1.39944	0.963362	0.326957	0.890984		0.99366	-0.610486	36.077	2.4992e-08	2.42356e-07		0.908331	-0.610486	33.6529	6.42962e-08	8.5712e-07		0.0853285	-0.610486
147015	ENSG00000167536	DHRS13	dehydrogenase/reductase 13	protein coding		0.926557	6.29262	33.2735	7.24922e-08	6.47715e-07		0.601112	5.94282	30.3223	6.68789e-08	3.32228e-06		0.0390079	5.94282	0.0474904	0.827604	0.935972		-0.121657	5.94282	0.51358	0.474026	0.709985		0.0258262	5.94282	0.0142044	0.905193	0.98495		1.24641	6.27763	44.3935	1.11313e-09	1.76016e-08		0.803955	6.27763	27.2213	8.64381e-07	7.29652e-06		0.442457	6.27763
445	ENSG00000130707	ASS1	argininosuccinate synthase 1	protein coding		0.926488	-2.52867	7.10441	0.00882665	0.0173448		0.737638	-2.6634	11.6696	0.000702764	0.00477076		0.141371	-2.6634	0.173383	0.677354	0.868784		-0.184663	-2.6634	0.275318	0.600088	0.797073		0.626126	-2.6634	2.47452	0.116523	0.873721		1.41365	-2.51823	11.7362	0.00086282	0.0022304		0.817944	-2.51823	5.60303	0.0196779	0.0382625		0.595708	-2.51823
440434	ENSG00000274487	AC244154.1	aminopeptidase puromycin sensitive pseudogene	unprocessed pseudogene		0.925905	1.84876	4.46198	0.036888	0.0614554		-0.104774	1.68871	0.11451	0.735251	0.823158		0.113629	1.68871	0.0588305	0.808483	0.92804		-0.0157461	1.68871	0.00134535	0.97076	0.990825		-0.331566	1.68871	0.310734	0.577553	0.923562		1.44817	1.85935	7.50331	0.00719064	0.0145443		0.734924	1.85935	2.77382	0.0986735	0.153103		0.713241	1.85935
729230	ENSG00000121807	CCR2	C-C motif chemokine receptor 2	protein coding		0.92272	7.09917	47.6602	3.2218e-10	7.40534e-09		0.194908	6.3312	5.86283	0.015924	0.0492176		0.446999	6.3312	12.9513	0.0003613	0.0176701		-0.00272364	6.3312	0.000515078	0.981905	0.995098		0.244512	6.3312	2.6192	0.106394	0.873721		1.32245	7.10414	75.4033	3.99457e-14	4.23505e-12		0.812285	7.10414	41.8328	2.8347e-09	6.95316e-08		0.51016	7.10414
246329	ENSG00000185482	STAC3	SH3 and cysteine rich domain 3	protein coding		0.922166	4.16876	59.3929	5.66188e-12	3.52129e-10		0.491033	3.93313	29.5468	9.69302e-08	4.49034e-06		0.334174	3.93313	5.47502	0.0197989	0.160309		0.676167	3.93313	27.1607	3.05554e-07	0.000185648		0.214384	3.93313	1.51102	0.219732	0.877969		0.998054	4.17503	45.9098	6.39768e-10	1.13301e-08		0.911743	4.17503	54.8825	2.78241e-11	2.31336e-09		0.0863109	4.17503
79930	ENSG00000146094	DOK3	docking protein 3	protein coding		0.920442	9.37652	50.1883	1.31419e-10	3.70059e-09		0.326417	8.86071	11.3055	0.000849991	0.0054838		0.0578016	8.86071	0.137133	0.711351	0.883581		0.0807498	8.86071	0.30776	0.579379	0.783131		0.207749	8.86071	1.2534	0.2636	0.882954		1.04812	9.36866	45.1424	8.43969e-10	1.41681e-08		0.869291	9.36866	44.3611	1.12059e-09	3.45067e-08		0.178829	9.36866
2212	ENSG00000143226	FCGR2A	Fc fragment of IgG receptor IIa	protein coding		0.920322	10.2304	58.5083	7.60026e-12	4.3016e-10		0.516366	9.48697	28.4586	1.63435e-07	6.86645e-06		0.345127	9.48697	5.01167	0.0257461	0.185882		0.163563	9.48697	1.26365	0.26166	0.536672		0.160912	9.48697	0.73078	0.393161	0.896771		1.17047	10.2266	67.5301	4.48441e-13	2.86132e-11		0.842974	10.2266	50.9365	1.07977e-10	6.07015e-09		0.327495	10.2266
7087	ENSG00000105376	ICAM5	intercellular adhesion molecule 5	protein coding		0.920267	0.632589	28.1237	5.79193e-07	3.83627e-06		0.151639	0.252372	1.52032	0.218321	0.349957		-0.0038037	0.252372	0.000375894	0.984542	0.995125		-0.0190206	0.252372	0.0107769	0.917373	0.968116		0.387386	0.252372	2.93928	0.0872519	0.873721		1.18981	0.626215	33.0143	8.27114e-08	6.78749e-07		0.824007	0.626215	22.8826	5.38606e-06	3.37394e-05		0.365801	0.626215
53917	ENSG00000169228	RAB24	RAB24, member RAS oncogene family	protein coding		0.919052	4.88315	74.2663	5.01447e-14	1.23837e-11		0.416803	4.3347	27.5709	2.50648e-07	9.80072e-06		0.17219	4.3347	1.80158	0.18031	0.485654		0.280549	4.3347	5.68648	0.017578	0.197364		-0.0163021	4.3347	0.0108418	0.917125	0.986213		1.14718	4.87837	83.9705	3.23332e-15	6.30577e-13		0.844001	4.87837	66.1624	6.90326e-13	1.60369e-10		0.303176	4.87837
2078	ENSG00000157554	ERG	ERG, ETS transcription factor	protein coding		0.917372	-0.476348	12.937	0.00048085	0.00133		-0.354633	-1.13901	4.08125	0.0440516	0.105458		0.151301	-1.13901	0.323924	0.56959	0.811711		-0.272854	-1.13901	1.10523	0.293778	0.563137		-0.283194	-1.13901	0.709197	0.400232	0.897855		1.44424	-0.472143	22.3418	6.8017e-06	3.10539e-05		0.772974	-0.472143	9.54101	0.00254449	0.00653901		0.671266	-0.472143
101669766	ENSG00000269235	ZNF350-AS1	ZNF350 antisense RNA 1	antisense		0.915258	-3.25868	9.17247	0.00305045	0.00684418		0.292235	-3.41199	1.88556	0.1705	0.292189		-0.0433978	-3.41199	0.0163118	0.898439	0.962971		0.204304	-3.41199	0.408055	0.523337	0.743694		0.586479	-3.41199	2.36859	0.124618	0.873721		1.54644	-3.25422	18.9904	2.96615e-05	0.000113563		0.747945	-3.25422	6.17175	0.0144884	0.0294484		0.798494	-3.25422
2635	ENSG00000117226	GBP3	guanylate binding protein 3	protein coding		0.914578	5.51566	25.3894	1.82102e-06	1.02922e-05		0.330823	4.73659	11.248	0.000875945	0.00560441		0.613891	4.73659	16.0961	7.23145e-05	0.00675948		0.0377769	4.73659	0.0645545	0.799572	0.910397		-0.0514548	4.73659	0.070578	0.790639	0.968944		1.31471	5.52391	37.7381	1.33126e-08	1.44238e-07		0.819616	5.52391	21.6303	9.29057e-06	5.37109e-05		0.495089	5.52391
23057	ENSG00000157064	NMNAT2	nicotinamide nucleotide adenylyltransferase 2	protein coding		0.91392	-1.62119	17.1156	6.83186e-05	0.000242523		0.316583	-2.15651	3.93804	0.0479133	0.112682		-0.186202	-2.15651	0.526553	0.468499	0.744742		0.0534919	-2.15651	0.0497026	0.823699	0.921528		0.248984	-2.15651	0.688785	0.407091	0.899612		0.971125	-1.62265	12.5032	0.000595901	0.00161498		0.907852	-1.62265	15.9203	0.000119441	0.00047629		0.0632729	-1.62265
55803	ENSG00000184060	ADAP2	ArfGAP with dual PH domains 2	protein coding		0.913472	4.83861	63.117	1.66765e-12	1.40876e-10		0.442876	4.51742	36.1385	4.25874e-09	3.48577e-07		0.323601	4.51742	7.81883	0.0054289	0.0785061		0.436498	4.51742	16.5303	5.80439e-05	0.00833563		0.240103	4.51742	2.90802	0.0889441	0.873721		1.18775	4.84507	75.0561	4.43419e-14	4.57823e-12		0.848114	4.84507	56.8294	1.4431e-11	1.4072e-09		0.339637	4.84507
25797	ENSG00000115828	QPCT	glutaminyl-peptide cyclotransferase	protein coding		0.913178	7.48364	37.9814	1.15567e-08	1.41192e-07		0.375973	6.59038	12.384	0.000484643	0.00360447		0.18815	6.59038	1.21081	0.271856	0.590266		-0.063312	6.59038	0.151167	0.697637	0.854514		0.157811	6.59038	0.587663	0.443793	0.906253		1.15791	7.4764	42.2068	2.46844e-09	3.43862e-08		0.838288	7.4764	32.7331	9.24501e-08	1.15816e-06		0.319618	7.4764
8970	ENSG00000124635	HIST1H2BJ	histone cluster 1 H2B family member j	protein coding		0.911619	3.03421	26.3059	1.23531e-06	7.40298e-06		0.263006	2.81882	3.81503	0.0515166	0.118943		0.129934	2.81882	0.359282	0.549257	0.799261		0.037075	2.81882	0.0340684	0.853658	0.93654		-0.14415	2.81882	0.298299	0.585266	0.924213		1.26874	3.04284	35.9061	2.67558e-08	2.56781e-07		0.812909	3.04284	21.512	9.76079e-06	5.58866e-05		0.455833	3.04284
3010	ENSG00000187475	HIST1H1T	histone cluster 1 H1 family member t	protein coding		0.911476	-1.99352	13.2256	0.000418946	0.0011818		0.488911	-2.5814	7.3484	0.00701255	0.0267966		0.265892	-2.5814	0.906382	0.341673	0.65344		-0.00243721	-2.5814	9.09213e-05	0.992397	0.998369		-0.174328	-2.5814	0.22566	0.63503	0.932649		1.62143	-1.98837	31.9954	1.23946e-07	9.61676e-07		0.702605	-1.98837	8.71855	0.00385197	0.00939714		0.918827	-1.98837
5371	ENSG00000140464	PML	promyelocytic leukemia	protein coding		0.910855	7.89968	27.1015	8.8649e-07	5.54829e-06		0.683223	7.45245	44.4895	8.87905e-11	1.19882e-08		0.591879	7.45245	13.2675	0.000306899	0.0160532		0.549002	7.45245	13.236	0.000311922	0.0256637		0.15334	7.45245	0.575875	0.448397	0.906253		1.14308	7.90458	29.036	4.09787e-07	2.70063e-06		0.843544	7.90458	22.7346	5.74913e-06	3.57978e-05		0.299537	7.90458
241	ENSG00000132965	ALOX5AP	arachidonate 5-lipoxygenase activating protein	protein coding		0.91063	8.85431	41.5719	2.97565e-09	4.59413e-08		0.491083	8.42557	25.8899	5.65424e-07	1.90593e-05		0.098439	8.42557	0.387839	0.533805	0.789078		0.164744	8.42557	1.28718	0.257272	0.532512		0.125404	8.42557	0.444922	0.505155	0.912094		1.16264	8.85342	47.3417	3.83052e-10	7.40645e-09		0.838155	8.85342	35.6949	2.89727e-08	4.53926e-07		0.324486	8.85342
101927989	ENSG00000265778	AC018413.1	uncharacterized LOC101927989	antisense		0.910504	-1.30888	33.2158	7.38595e-08	6.577e-07		0.361714	-1.73784	8.69417	0.00338639	0.0155961		-0.315647	-1.73784	2.3735	0.124229	0.406355		0.255103	-1.73784	1.95428	0.162928	0.435826		0.125297	-1.73784	0.280286	0.596818	0.925782		1.20679	-1.31391	41.714	2.96225e-09	4.02362e-08		0.810047	-1.31391	27.073	9.17064e-07	7.64478e-06		0.396745	-1.31391
11025	ENSG00000204577	LILRB3	leukocyte immunoglobulin like receptor B3	protein coding		0.910143	8.9763	52.3211	6.23862e-11	2.08354e-09		0.454819	8.37423	21.6145	4.58286e-06	0.000103352		0.133804	8.37423	0.721641	0.396132	0.696704		0.22948	8.37423	2.472	0.116709	0.380119		0.207286	8.37423	1.20501	0.273006	0.88556		1.1075	8.96884	54.3789	3.30186e-11	9.35509e-10		0.838332	8.96884	45.4027	7.68144e-10	2.53857e-08		0.269168	8.96884
2906	ENSG00000105464	GRIN2D	glutamate ionotropic receptor NMDA type subunit 2D	protein coding		0.909243	-0.0210193	24.9663	2.16936e-06	1.19739e-05		0.346676	-0.127114	8.42879	0.00390527	0.0172854		0.151385	-0.127114	0.630148	0.427789	0.719295		0.488316	-0.127114	8.06231	0.00475855	0.118135		0.354839	-0.127114	2.52782	0.112673	0.873721		1.03349	-0.0189238	21.0509	1.19278e-05	5.10493e-05		0.88128	-0.0189238	22.3783	6.69502e-06	4.06305e-05		0.152206	-0.0189238
10613	ENSG00000107566	ERLIN1	ER lipid raft associated 1	protein coding		0.908101	5.31341	46.7851	4.41671e-10	9.74452e-09		0.251145	4.61553	28.2379	1.81747e-07	7.5271e-06		0.192977	4.61553	6.56993	0.0107496	0.114541		0.018736	4.61553	0.0702485	0.791117	0.905918		0.049556	4.61553	0.295392	0.587099	0.924213		1.24785	5.31686	66.6687	5.88493e-13	3.54789e-11		0.809181	5.31686	40.226	5.15849e-09	1.13652e-07		0.438665	5.31686
10981	ENSG00000118508	RAB32	RAB32, member RAS oncogene family	protein coding		0.907491	5.95921	68.8629	2.66474e-13	3.86191e-11		0.457015	5.54212	33.5393	1.44888e-08	9.66733e-07		0.200493	5.54212	2.46483	0.117239	0.39799		0.144451	5.54212	1.49505	0.222181	0.498196		0.0225225	5.54212	0.0212313	0.884227	0.981295		1.16607	5.96463	80.6173	8.5306e-15	1.28341e-12		0.844773	5.96463	61.9349	2.67806e-12	4.5984e-10		0.321294	5.96463
54498	ENSG00000088826	SMOX	spermine oxidase	protein coding		0.906881	5.48189	16.2543	0.000101582	0.000343176		0.458109	5.4643	6.49558	0.0112005	0.0377983		-0.00834562	5.4643	0.000742253	0.978279	0.99288		-0.00424371	5.4643	0.000239821	0.987652	0.99695		0.0437285	5.4643	0.0155031	0.900975	0.984099		1.0994	5.49045	15.8576	0.000123174	0.000398644		0.863713	5.49045	14.0733	0.000282873	0.00099279		0.235684	5.49045
84674	ENSG00000132357	CARD6	caspase recruitment domain family member 6	protein coding		0.906777	5.35713	65.1283	8.71493e-13	8.92973e-11		0.361273	4.68912	24.7573	9.8095e-07	3.00639e-05		0.27632	4.68912	5.81982	0.0163119	0.145165		0.119693	4.68912	1.21892	0.270261	0.544038		0.198483	4.68912	2.03959	0.154059	0.873721		1.12456	5.3578	69.6583	2.30751e-13	1.7358e-11		0.848373	5.3578	57.5805	1.12263e-11	1.19825e-09		0.276188	5.3578
6737	ENSG00000132109	TRIM21	tripartite motif containing 21	protein coding		0.9062	7.64095	64.9669	9.17816e-13	9.02927e-11		0.528981	7.09778	46.4442	3.63611e-11	5.52304e-09		0.364398	7.09778	8.5455	0.00366774	0.0629446		0.337386	7.09778	8.55903	0.00364117	0.106914		0.11321	7.09778	0.554337	0.457004	0.908304		1.07486	7.64078	61.9023	2.70656e-12	1.21465e-10		0.858213	7.64078	57.3611	1.20792e-11	1.22318e-09		0.216644	7.64078
7504	ENSG00000047597	XK	X-linked Kx blood group	protein coding		0.906176	3.28614	12.8059	0.000512623	0.00140589		0.302833	2.94082	2.403	0.121922	0.227578		0.154926	2.94082	0.225653	0.635035	0.84827		0.264091	2.94082	0.77112	0.380417	0.63781		0.661076	2.94082	3.52432	0.0612281	0.873721		1.29282	3.29084	17.8574	4.94522e-05	0.000177464		0.791565	3.29084	9.71774	0.0023311	0.00606396		0.501252	3.29084
55076	ENSG00000181458	TMEM45A	transmembrane protein 45A	protein coding		0.905365	-1.63415	11.3604	0.00103025	0.00261275		0.0732232	-2.02507	0.153405	0.695519	0.793237		0.271998	-2.02507	0.901541	0.342964	0.654715		-0.406328	-2.02507	1.98614	0.159552	0.431955		-0.256996	-2.02507	0.507326	0.47673	0.908693		1.45177	-1.62683	20.63	1.43461e-05	6.00331e-05		0.74873	-1.62683	7.97406	0.00563508	0.0129966		0.703036	-1.62683
3759	ENSG00000123700	KCNJ2	potassium voltage-gated channel subfamily J member 2	protein coding		0.904634	7.1787	27.3852	7.88644e-07	5.01538e-06		0.569011	6.04956	20.6069	7.54451e-06	0.000154861		0.704535	6.04956	12.9174	0.000367681	0.0177683		0.0936136	6.04956	0.241852	0.623151	0.810988		-0.0335094	6.04956	0.0180494	0.893197	0.982689		1.26943	7.17789	38.5408	9.77391e-09	1.10521e-07		0.802125	7.17789	22.5044	6.35071e-06	3.88695e-05		0.467306	7.17789
4924	ENSG00000104805	NUCB1	nucleobindin 1	protein coding		0.904549	8.74612	58.1116	8.67753e-12	4.71062e-10		0.585464	8.41071	48.8758	1.20557e-11	2.16413e-09		0.30732	8.41071	5.08307	0.0247203	0.181574		0.30057	8.41071	5.79592	0.0165317	0.193819		0.188466	8.41071	1.33409	0.248793	0.882954		1.16138	8.74655	67.5424	4.46713e-13	2.86132e-11		0.828925	8.74655	50.3477	1.32591e-10	6.94651e-09		0.332454	8.74655
4131	ENSG00000131711	MAP1B	microtubule associated protein 1B	protein coding		0.904049	-2.31063	5.57536	0.0199435	0.0356595		0.825137	-2.89929	9.9519	0.00173304	0.00941754		0.018721	-2.89929	0.00202334	0.964145	0.987653		-0.238119	-2.89929	0.312578	0.576427	0.78128		0.688577	-2.89929	2.0909	0.148992	0.873721		1.4309	-2.3021	9.8861	0.00214165	0.00499287		0.709741	-2.3021	3.33434	0.0705611	0.114936		0.72116	-2.3021
706	ENSG00000100300	TSPO	translocator protein	protein coding		0.903947	8.6719	56.9533	1.28023e-11	6.14707e-10		0.471504	8.48911	26.1741	4.92601e-07	1.69165e-05		0.0638551	8.48911	0.179071	0.672408	0.865657		0.174579	8.48911	1.61082	0.205141	0.48066		0.0400562	8.48911	0.0491263	0.824708	0.972701		1.14122	8.67251	63.6068	1.56021e-12	7.77499e-11		0.833288	8.67251	49.0671	2.0781e-10	9.74573e-09		0.307933	8.67251
5265	ENSG00000197249	SERPINA1	serpin family A member 1	protein coding		0.903041	11.168	55.6081	2.01822e-11	8.78286e-10		0.52023	10.747	24.4119	1.16099e-06	3.4604e-05		0.163285	10.747	0.930259	0.335399	0.648348		0.270848	10.747	2.99858	0.0841364	0.336226		0.123943	10.747	0.365706	0.545709	0.91872		1.01079	11.1663	46.5218	5.13505e-10	9.47645e-09		0.870836	11.1663	49.6104	1.71659e-10	8.5006e-09		0.139957	11.1663
105369748	ENSG00000257433	AC004241.1	uncharacterized LOC105369748	antisense		0.902862	2.56577	41.2955	3.2991e-09	4.98717e-08		0.442777	2.00529	28.659	1.48422e-07	6.31972e-06		0.409094	2.00529	9.71038	0.00196932	0.0454815		0.238029	2.00529	3.75574	0.0533551	0.284026		0.00864512	2.00529	0.00283209	0.957586	0.992847		1.23102	2.56901	54.4427	3.23088e-11	9.23232e-10		0.821044	2.56901	35.854	2.72423e-08	4.29488e-07		0.409976	2.56901
129607	ENSG00000134326	CMPK2	cytidine/uridine monophosphate kinase 2	protein coding		0.902123	5.89843	9.37424	0.00275767	0.00624916		0.843013	5.2025	14.678	0.000148803	0.00149057		1.54317	5.2025	23.0987	2.20763e-06	0.000811023		0.827721	5.2025	6.81413	0.00939594	0.158746		0.309353	5.2025	0.522546	0.470195	0.908693		0.821754	5.90964	5.15846	0.0250871	0.0437806		0.939905	5.90964	9.66159	0.0023974	0.0062095		-0.118151	5.90964
440503	ENSG00000214456	PLIN5	perilipin 5	protein coding		0.901461	4.83297	25.7603	1.5573e-06	9.00137e-06		0.426205	4.25567	10.2325	0.00149382	0.008404		-0.190587	4.25567	0.729698	0.393511	0.695179		0.342434	4.25567	3.03642	0.0822114	0.332825		0.137794	4.25567	0.281775	0.595845	0.925782		1.03097	4.82871	22.7137	5.81245e-06	2.71253e-05		0.855883	4.82871	22.2646	7.0559e-06	4.24456e-05		0.175086	4.82871
154790	ENSG00000236279	CLEC2L	C-type lectin domain family 2 member L	protein coding		0.900658	1.18646	7.5648	0.00694582	0.0140761		0.673113	1.40509	10.8979	0.00105239	0.00645616		0.505252	1.40509	2.43585	0.119409	0.399778		-0.0643476	1.40509	0.0420465	0.837639	0.928379		0.445438	1.40509	1.35813	0.244581	0.882262		1.30628	1.16938	10.9295	0.00127976	0.00316673		0.7223	1.16938	4.93831	0.0283203	0.0523064		0.583981	1.16938
5638	ENSG00000130962	PRRG1	proline rich and Gla domain 1	protein coding		0.900358	-1.99613	10.0921	0.00192459	0.00454587		0.385384	-2.83111	2.71642	0.100136	0.196772		0.454382	-2.83111	1.45266	0.228841	0.54548		0.811617	-2.83111	6.57726	0.0107072	0.165456		0.727874	-2.83111	3.06665	0.08071	0.873721		1.29204	-1.99077	14.0529	0.000285179	0.000843313		0.801656	-1.99077	7.85344	0.00599622	0.0137259		0.49038	-1.99077
404201	ENSG00000180769	WDFY3-AS2	WDFY3 antisense RNA 2	processed transcript		0.89964	0.229076	23.4978	4.05876e-06	2.06228e-05		0.335279	-0.71331	7.30396	0.00718394	0.0272865		0.202807	-0.71331	1.05755	0.304418	0.622495		-0.0156552	-0.71331	0.00703119	0.933217	0.974301		-0.0797846	-0.71331	0.107341	0.74337	0.960339		1.26597	0.219803	33.8813	5.8775e-08	5.04603e-07		0.769578	0.219803	17.9928	4.64163e-05	0.000211247		0.496388	0.219803
79836	ENSG00000175556	LONRF3	LON peptidase N-terminal domain and ring finger 3	protein coding		0.898714	1.70661	27.0086	9.19703e-07	5.72666e-06		0.163588	0.928057	3.72198	0.0544331	0.123741		-0.0379441	0.928057	0.0804054	0.776901	0.913079		-0.190252	0.928057	2.20857	0.138062	0.4072		-0.131772	0.928057	0.642998	0.423121	0.901772		1.38802	1.70965	50.4304	1.28814e-10	2.95336e-09		0.745011	1.70965	21.0374	1.19986e-05	6.66695e-05		0.643014	1.70965
9886	ENSG00000072422	RHOBTB1	Rho related BTB domain containing 1	protein coding		0.898698	1.95227	18.39	3.83458e-05	0.000146281		0.259351	1.23811	5.12604	0.0241235	0.0673283		0.470917	1.23811	6.91117	0.00890789	0.102639		-0.232804	1.23811	1.75244	0.186353	0.461848		0.108593	1.23811	0.247592	0.619059	0.929972		1.31308	1.95965	27.6465	7.2337e-07	4.43254e-06		0.780179	1.95965	14.3243	0.000251008	0.000896083		0.532901	1.95965
2322	ENSG00000122025	FLT3	fms related tyrosine kinase 3	protein coding		0.896889	2.64669	17.0333	7.1028e-05	0.000250397		0.267814	1.90058	8.96481	0.00292946	0.0139682		0.418658	1.90058	8.98246	0.00290196	0.055837		0.0745835	1.90058	0.317678	0.573334	0.779283		0.437445	1.90058	7.03833	0.00830754	0.818242		1.3072	2.65644	26.5467	1.14409e-06	6.58406e-06		0.766417	2.65644	12.8871	0.000496138	0.00161431		0.540783	2.65644
83938	ENSG00000148655	LRMDA	chromosome 10 open reading frame 11	protein coding		0.895645	2.51175	61.7181	2.63098e-12	2.00954e-10		0.496589	2.22868	35.0934	6.95957e-09	5.28559e-07		0.422142	2.22868	10.0877	0.00161254	0.0410199		0.45082	2.22868	13.5823	0.000260965	0.022905		0.225617	2.22868	1.95717	0.162619	0.873721		1.0834	2.51582	61.4912	3.09373e-12	1.34916e-10		0.849338	2.51582	54.7457	2.91469e-11	2.37603e-09		0.234061	2.51582
384	ENSG00000081181	ARG2	arginase 2	protein coding		0.895386	0.637324	22.0482	7.59399e-06	3.5576e-05		0.454148	0.398781	9.60361	0.00208418	0.0108587		-0.0297291	0.398781	0.0146591	0.903695	0.964963		-0.512714	0.398781	4.76492	0.0296471	0.231728		-0.540055	0.398781	3.21483	0.0737563	0.873721		1.40326	0.640873	39.9542	5.7108e-09	7.02598e-08		0.739796	0.640873	16.424	9.47465e-05	0.00038987		0.663459	0.640873
10577	ENSG00000119655	NPC2	NPC intracellular cholesterol transporter 2	protein coding		0.8933	7.50227	74.8467	4.20338e-14	1.12544e-11		0.615022	7.0767	63.0602	2.2092e-14	9.43208e-12		0.382636	7.0767	9.38628	0.00233951	0.0498077		0.527712	7.0767	21.6271	4.55448e-06	0.00143894		0.156485	7.0767	1.0661	0.302474	0.886556		1.09232	7.50501	76.4294	2.93762e-14	3.31468e-12		0.84279	7.50501	66.9257	5.42389e-13	1.33877e-10		0.249532	7.50501
2219	ENSG00000085265	FCN1	ficolin 1	protein coding		0.893288	10.7642	57.0291	1.24796e-11	6.04722e-10		0.392563	10.3301	20.1536	9.44744e-06	0.000180898		0.286451	10.3301	4.27928	0.0392448	0.230029		0.551436	10.3301	19.2726	1.46476e-05	0.00321372		0.35319	10.3301	4.5662	0.0332367	0.873721		1.08756	10.7701	57.5421	1.13707e-11	3.93049e-10		0.850112	10.7701	51.1409	1.00565e-10	5.73411e-09		0.237446	10.7701
8347	ENSG00000180596	HIST1H2BC	histone cluster 1 H2B family member c	protein coding		0.891151	4.37003	30.5189	2.18367e-07	1.66323e-06		0.423542	3.506	16.3636	6.3151e-05	0.000762818		0.323515	3.506	3.69784	0.0552181	0.278951		0.0792171	3.506	0.250678	0.616884	0.807433		-0.11848	3.506	0.323337	0.56994	0.922284		1.09467	4.36905	30.9101	1.91971e-07	1.40072e-06		0.835307	4.36905	26.2666	1.28591e-06	1.01314e-05		0.259366	4.36905
51162	ENSG00000172889	EGFL7	EGF like domain multiple 7	protein coding		0.890621	2.44623	26.3961	1.18778e-06	7.14792e-06		0.516789	2.41611	14.7453	0.00014377	0.00145306		0.0338626	2.41611	0.0236302	0.87791	0.955596		0.217185	2.41611	1.17661	0.278723	0.549961		-0.181478	2.41611	0.45725	0.499317	0.912094		1.31667	2.45318	42.2963	2.38821e-09	3.35049e-08		0.751877	2.45318	20.0402	1.86055e-05	9.68404e-05		0.564795	2.45318
64101	ENSG00000128594	LRRC4	leucine rich repeat containing 4	protein coding		0.890567	6.34994	41.0731	3.58969e-09	5.32169e-08		0.306059	5.50385	8.62055	0.00352285	0.0160422		0.164776	5.50385	0.970846	0.325086	0.640136		-0.0523854	5.50385	0.109788	0.740565	0.878715		0.101143	5.50385	0.252384	0.615688	0.92914		1.08532	6.34769	41.989	2.68031e-09	3.69144e-08		0.833915	6.34769	35.6324	2.97244e-08	4.62553e-07		0.251409	6.34769
92799	ENSG00000160410	SHKBP1	SH3KBP1 binding protein 1	protein coding		0.89042	9.74867	50.5143	1.17196e-10	3.37223e-09		0.433652	9.44638	18.6116	2.03783e-05	0.00032386		0.0785479	9.44638	0.234322	0.628612	0.844332		0.14701	9.44638	0.953885	0.329344	0.596497		0.0331124	9.44638	0.0283078	0.866475	0.977734		1.09657	9.75112	52.933	5.41372e-11	1.4089e-09		0.832317	9.75112	43.5766	1.49193e-09	4.30072e-08		0.264252	9.75112
9540	ENSG00000115129	TP53I3	tumor protein p53 inducible protein 3	protein coding		0.890071	3.03664	49.9217	1.4435e-10	4.00052e-09		0.408192	2.66187	26.8816	3.49687e-07	1.28231e-05		0.212429	2.66187	2.83817	0.0928569	0.358704		0.299842	2.66187	6.69285	0.0100448	0.162658		0.11782	2.66187	0.599052	0.439414	0.90525		1.16692	3.03739	60.9688	3.66847e-12	1.53716e-10		0.808943	3.03739	42.7501	2.02042e-09	5.40043e-08		0.357976	3.03739
79660	ENSG00000173281	PPP1R3B	protein phosphatase 1 regulatory subunit 3B	protein coding		0.889573	7.50171	33.9738	5.47833e-08	5.13048e-07		0.382007	6.60555	14.3954	0.000171932	0.00166729		0.427524	6.60555	7.34165	0.00703763	0.091349		-0.0658541	6.60555	0.183736	0.668421	0.837712		0.124365	6.60555	0.40797	0.52338	0.915062		1.2062	7.49555	45.3091	7.94757e-10	1.35143e-08		0.786472	7.49555	28.0196	6.20257e-07	5.57032e-06		0.419729	7.49555
284266	ENSG00000197046	SIGLEC15	sialic acid binding Ig like lectin 15	protein coding		0.888722	1.05492	39.4504	6.60267e-09	8.90565e-08		0.178435	0.584722	2.45193	0.1182	0.222505		0.123095	0.584722	0.475898	0.490701	0.760377		0.232393	0.584722	1.96636	0.161638	0.434414		0.315561	0.584722	2.20914	0.138011	0.873721		0.929818	1.05728	28.2517	5.63721e-07	3.56632e-06		0.88828	1.05728	37.3546	1.52938e-08	2.68739e-07		0.0415382	1.05728
84628	ENSG00000196358	NTNG2	netrin G2	protein coding		0.888505	6.85962	36.9639	1.70933e-08	1.93238e-07		0.549058	6.32619	23.5348	1.78265e-06	4.89749e-05		0.363342	6.32619	4.1188	0.0430944	0.243129		0.412349	6.32619	6.11347	0.0138454	0.182983		0.285577	6.32619	1.72322	0.190059	0.877969		1.08759	6.86306	37.5251	1.43552e-08	1.53534e-07		0.838565	6.86306	32.171	1.15743e-07	1.38201e-06		0.249022	6.86306
3624	ENSG00000122641	INHBA	inhibin beta A subunit	protein coding		0.888055	-2.25607	5.81975	0.0174717	0.0317132		-0.344507	-3.05259	1.41949	0.234221	0.368893		-0.105442	-3.05259	0.0596451	0.807188	0.92768		-1.03405	-3.05259	4.85576	0.0281452	0.230904		-0.602784	-3.05259	1.14958	0.284308	0.886096		1.22144	-2.25105	7.21301	0.00835967	0.016611		0.815822	-2.25105	4.72753	0.031827	0.0578697		0.405617	-2.25105
200315	ENSG00000128383	APOBEC3A	apolipoprotein B mRNA editing enzyme catalytic subunit 3A	protein coding		0.888044	8.36165	42.7502	1.92114e-09	3.20468e-08		0.410311	7.70253	13.8565	0.000226649	0.00208162		0.369688	7.70253	4.59566	0.032677	0.210096		0.567819	7.70253	12.782	0.000394353	0.0296647		0.202884	7.70253	0.913048	0.339905	0.890984		1.01042	8.35759	37.2293	1.60453e-08	1.68082e-07		0.8456	8.35759	37.39	1.50882e-08	2.65957e-07		0.164825	8.35759
2799	ENSG00000135677	GNS	glucosamine (N-acetyl)-6-sulfatase	protein coding		0.887171	8.17601	76.143	2.84014e-14	8.46521e-12		0.410542	7.50735	41.7915	3.06917e-10	3.53896e-08		0.306766	7.50735	9.29152	0.00246063	0.0510041		0.225848	7.50735	5.78668	0.0166175	0.194449		0.232386	7.50735	3.68394	0.0556754	0.873721		1.10821	8.17748	84.5595	2.73158e-15	5.60399e-13		0.825753	8.17748	67.6487	4.3204e-13	1.19736e-10		0.282459	8.17748
7850	ENSG00000115590	IL1R2	interleukin 1 receptor type 2	protein coding		0.886982	6.44377	17.8249	4.95928e-05	0.000182743		0.498563	5.94426	16.6594	5.43782e-05	0.00068721		0.0294859	5.94426	0.0213138	0.884004	0.957408		0.124835	5.94426	0.460433	0.497828	0.725464		0.0244337	5.94426	0.0103394	0.919061	0.9864		1.14407	6.43873	20.9599	1.24496e-05	5.30241e-05		0.790519	6.43873	13.9875	0.000294545	0.00102668		0.353547	6.43873
118788	ENSG00000155629	PIK3AP1	phosphoinositide-3-kinase adaptor protein 1	protein coding		0.88689	8.04353	47.5875	3.30664e-10	7.55932e-09		0.382121	7.18738	15.8566	8.16528e-05	0.000925965		0.642925	7.18738	19.0325	1.65121e-05	0.00264773		0.0746281	7.18738	0.26839	0.60471	0.800185		0.0408449	7.18738	0.047865	0.826936	0.972794		1.0585	8.04536	45.7555	6.76346e-10	1.1845e-08		0.843418	8.04536	41.8697	2.7962e-09	6.90182e-08		0.215082	8.04536
10871	ENSG00000167850	CD300C	CD300c molecule	protein coding		0.886656	5.06479	59.7043	5.10645e-12	3.29234e-10		0.305836	4.87725	13.6725	0.000249127	0.00223606		0.271453	4.87725	4.2726	0.0393976	0.230056		0.374682	4.87725	9.75065	0.00192769	0.0763202		0.260245	4.87725	2.76901	0.0969166	0.873721		1.04737	5.07101	55.0767	2.6051e-11	7.72096e-10		0.855282	5.07101	54.0989	3.63228e-11	2.79898e-09		0.192091	5.07101
200132	ENSG00000152760	TCTEX1D1	Tctex1 domain containing 1	protein coding		0.885625	-1.13627	10.1376	0.00188156	0.00445622		0.249322	-1.99251	1.21535	0.270962	0.408395		0.253987	-1.99251	0.542024	0.462042	0.74143		0.233725	-1.99251	0.514161	0.473777	0.709985		0.48043	-1.99251	1.38435	0.240087	0.882262		1.60958	-1.12913	25.008	2.17658e-06	1.14562e-05		0.655765	-1.12913	6.10516	0.0150137	0.0303328		0.953816	-1.12913
6303	ENSG00000130066	SAT1	spermidine/spermine N1-acetyltransferase 1	protein coding		0.885537	9.30408	52.2608	6.3705e-11	2.11863e-09		0.603588	8.7604	41.186	4.0595e-10	4.42262e-08		0.461064	8.7604	9.20849	0.00257199	0.0519562		0.657749	8.7604	23.1864	2.1146e-06	0.000872225		0.0972737	8.7604	0.275685	0.599845	0.925959		1.16403	9.30753	64.1669	1.30349e-12	6.62099e-11		0.812106	9.30753	45.475	7.48354e-10	2.48879e-08		0.351924	9.30753
1509	ENSG00000117984	CTSD	cathepsin D	protein coding		0.884221	8.68306	49.4887	1.68182e-10	4.45767e-09		0.465248	8.47278	24.7512	9.83858e-07	3.00639e-05		0.0382681	8.47278	0.0629594	0.802012	0.925185		0.386183	8.47278	7.95862	0.00503301	0.120282		0.218569	8.47278	1.47586	0.225166	0.880463		1.06909	8.68736	49.5353	1.76248e-10	3.80186e-09		0.837765	8.68736	43.5767	1.49189e-09	4.30072e-08		0.231326	8.68736
151056	ENSG00000163803	PLB1	phospholipase B1	protein coding		0.884218	5.51066	22.9085	5.24849e-06	2.5861e-05		0.171834	5.24118	1.55556	0.213072	0.343425		-0.194647	5.24118	0.761891	0.38328	0.687456		-0.148037	5.24118	0.502196	0.478965	0.713389		-0.050751	5.24118	0.0358733	0.849877	0.976492		1.03825	5.51251	21.5137	9.77475e-06	4.2916e-05		0.847673	5.51251	20.1325	1.79115e-05	9.3878e-05		0.190582	5.51251
759	ENSG00000133742	CA1	carbonic anhydrase 1	protein coding		0.883526	4.12722	4.14758	0.0440615	0.0719123		0.542744	4.82384	3.52072	0.0613601	0.135529		0.0924178	4.82384	0.0310946	0.860122	0.948084		0.322218	4.82384	0.533139	0.465733	0.703296		1.15104	4.82384	5.28891	0.0219944	0.873721		1.28404	4.14165	6.05375	0.0154384	0.0285742		0.770375	4.14165	3.06452	0.0828174	0.131895		0.513666	4.14165
399715	ENSG00000215244	AL137145.2	uncharacterized LOC399715	lincRNA		0.883459	2.07992	22.9645	5.10592e-06	2.52372e-05		0.486988	1.38842	19.4529	1.33886e-05	0.000234478		0.146508	1.38842	0.695435	0.404837	0.702752		0.12837	1.38842	0.602229	0.438204	0.68259		0.069111	1.38842	0.102351	0.749199	0.962622		1.22024	2.07887	30.4843	2.2718e-07	1.62167e-06		0.783832	2.07887	18.333	3.98231e-05	0.000184699		0.436411	2.07887
654817	ENSG00000165178	NCF1C	neutrophil cytosolic factor 1C pseudogene	unprocessed pseudogene		0.883457	8.03242	32.0132	1.19309e-07	9.87799e-07		0.599031	7.40578	33.8332	1.26093e-08	8.6982e-07		0.055434	7.40578	0.10797	0.742646	0.898461		0.480698	7.40578	10.1288	0.00157793	0.0698183		0.121428	7.40578	0.359714	0.549017	0.91903		1.24602	8.03383	45.914	6.38819e-10	1.1326e-08		0.773458	8.03383	26.0742	1.39039e-06	1.08197e-05		0.472558	8.03383
3718	ENSG00000105639	JAK3	Janus kinase 3	protein coding		0.882925	9.03878	69.8552	1.9533e-13	3.08761e-11		0.357254	8.68662	31.3818	4.03406e-08	2.20505e-06		-0.0118932	8.68662	0.0133148	0.908196	0.966085		0.113231	8.68662	1.41275	0.235331	0.511802		-0.0623891	8.68662	0.247817	0.6189	0.929972		1.15389	9.03472	90.1699	5.62375e-16	2.01905e-13		0.795602	9.03472	61.9596	2.65666e-12	4.5984e-10		0.358292	9.03472
2289	ENSG00000096060	FKBP5	FK506 binding protein 5	protein coding		0.882715	7.52267	31.851	1.27393e-07	1.04481e-06		0.364809	6.89455	23.1119	2.19333e-06	5.75549e-05		0.327155	6.89455	7.47681	0.00653772	0.0877347		0.0349495	6.89455	0.0944516	0.758758	0.888693		0.0662786	6.89455	0.203005	0.652559	0.935675		1.16818	7.52726	40.13	5.35527e-09	6.64029e-08		0.800058	7.52726	26.5246	1.15296e-06	9.29509e-06		0.36812	7.52726
27198	ENSG00000196917	HCAR1	hydroxycarboxylic acid receptor 1	protein coding		0.882032	-2.0109	8.88036	0.00353605	0.00778523		0.398943	-2.45221	5.48266	0.0197138	0.0577656		-0.188544	-2.45221	0.455501	0.500138	0.766989		-0.169545	-2.45221	0.405469	0.524656	0.7444		-0.0635461	-2.45221	0.0365846	0.848414	0.976492		1.33991	-2.01019	13.3514	0.000397414	0.00112629		0.782939	-2.01019	6.9258	0.00971671	0.0208695		0.556976	-2.01019
4689	ENSG00000100365	NCF4	neutrophil cytosolic factor 4	protein coding		0.881707	9.27516	56.28	1.607e-11	7.30545e-10		0.362612	8.89059	12.8106	0.00038855	0.00306589		-0.0127233	8.89059	0.00590903	0.938767	0.977018		0.153433	8.89059	1.02749	0.311384	0.579789		0.0916191	8.89059	0.216645	0.641871	0.932807		1.05391	9.26822	56.0162	1.89658e-11	5.96819e-10		0.820681	9.26822	49.3738	1.86541e-10	8.95682e-09		0.23323	9.26822
9732	ENSG00000128512	DOCK4	dedicator of cytokinesis 4	protein coding		0.880579	4.26775	27.5701	7.30492e-07	4.71195e-06		0.593937	3.1952	19.3103	1.43748e-05	0.000246023		0.787702	3.1952	14.1094	0.000199063	0.0123044		0.0448553	3.1952	0.0470757	0.828347	0.923588		0.147637	3.1952	0.312532	0.576455	0.92337		1.19087	4.27208	35.3579	3.31429e-08	3.09798e-07		0.801353	4.27208	23.2216	4.66483e-06	2.97859e-05		0.389512	4.27208
2535	ENSG00000180340	FZD2	frizzled class receptor 2	protein coding		0.880318	3.4989	37.3668	1.4619e-08	1.70937e-07		0.341172	3.17896	17.8117	3.04312e-05	0.000441434		0.319908	3.17896	6.28257	0.0126033	0.125138		0.299425	3.17896	6.38588	0.0119016	0.173922		0.277997	3.17896	3.29346	0.0703322	0.873721		1.074	3.5065	37.8346	1.27321e-08	1.38805e-07		0.835741	3.5065	32.9379	8.52494e-08	1.07821e-06		0.238264	3.5065
5329	ENSG00000011422	PLAUR	plasminogen activator, urokinase receptor	protein coding		0.880166	7.3734	55.966	1.78733e-11	7.97581e-10		0.534785	6.75291	33.339	1.59292e-08	1.03981e-06		0.33308	6.75291	5.0272	0.0255193	0.185045		0.33014	6.75291	5.7822	0.0166592	0.19462		0.272015	6.75291	2.32621	0.12803	0.873721		1.05823	7.37288	55.3282	2.39245e-11	7.22629e-10		0.832339	7.37288	49.4427	1.82074e-10	8.84994e-09		0.225887	7.37288
4900	ENSG00000154146	NRGN	neurogranin	protein coding		0.879737	9.15604	16.5928	8.68951e-05	0.000299581		0.408755	8.89034	7.71816	0.00573365	0.023147		0.256686	8.89034	1.17661	0.278724	0.596937		0.200443	8.89034	0.84836	0.357592	0.619259		0.138537	8.89034	0.238915	0.625268	0.930538		1.15965	9.15952	19.3537	2.52619e-05	9.83879e-05		0.788077	9.15952	12.9451	0.000482603	0.00157449		0.371574	9.15952
29763	ENSG00000165912	PACSIN3	protein kinase C and casein kinase substrate in neurons 3	protein coding		0.878731	-2.20189	14.3531	0.000245624	0.000741735		0.155258	-2.29069	0.709043	0.400283	0.54045		-0.321347	-2.29069	1.16762	0.280565	0.599336		-0.327904	-2.29069	1.257	0.262916	0.537782		0.8416	-2.29069	6.87177	0.00910281	0.821697		1.20483	-2.19856	18.0627	4.49756e-05	0.000163216		0.803672	-2.19856	11.7693	0.000849092	0.00256073		0.401154	-2.19856
57706	ENSG00000119522	DENND1A	DENN domain containing 1A	protein coding		0.877481	6.41459	65.1116	8.76185e-13	8.92973e-11		0.395274	6.02027	29.7631	8.73893e-08	4.1581e-06		0.222734	6.02027	3.67749	0.055889	0.280279		0.23356	6.02027	4.7183	0.0304511	0.233964		0.197092	6.02027	2.00477	0.157611	0.873721		1.01263	6.41559	58.2757	8.90718e-12	3.21518e-10		0.840245	6.41559	57.8848	1.01435e-11	1.11275e-09		0.172389	6.41559
342510	ENSG00000186407	CD300E	CD300e molecule	protein coding		0.877419	7.49602	50.8807	1.03067e-10	3.08362e-09		0.431623	6.97927	24.7511	9.83924e-07	3.00639e-05		0.490022	6.97927	13.3766	0.000290117	0.0155884		0.304748	6.97927	5.68887	0.0175545	0.197364		0.367948	6.97927	5.06581	0.0249643	0.873721		0.997279	7.50202	43.3211	1.63822e-09	2.40959e-08		0.856912	7.50202	46.5355	5.11001e-10	1.87728e-08		0.140367	7.50202
3787	ENSG00000124134	KCNS1	potassium voltage-gated channel modifier subfamily S member 1	protein coding		0.876753	0.144773	6.32552	0.0133241	0.0250365		-0.100161	0.226669	0.192665	0.660954	0.765531		-0.444249	0.226669	1.32936	0.249633	0.566887		0.28773	0.226669	0.784366	0.37636	0.634338		-0.229868	0.226669	0.274678	0.600512	0.925959		1.03989	0.141478	6.34341	0.0132235	0.0249363		0.812714	0.141478	5.10486	0.0258339	0.0483185		0.227173	0.141478
91181	ENSG00000143552	NUP210L	nucleoporin 210 like	protein coding		0.87658	-2.8587	5.43706	0.0215025	0.0381529		0.41202	-2.87386	3.27627	0.0710658	0.151542		0.670562	-2.87386	3.59546	0.0586837	0.286207		-0.0318231	-2.87386	0.00795794	0.928963	0.972939		2.11867	-2.87386	42.4462	2.26953e-10	3.58518e-06		1.89038	-2.86479	20.088	1.82166e-05	7.41288e-05		0.478702	-2.86479	1.75058	0.188549	0.26424		1.41168	-2.86479
54504	ENSG00000106066	CPVL	carboxypeptidase, vitellogenic like	protein coding		0.87425	7.77988	57.8017	9.6263e-12	5.0187e-10		0.299449	7.27529	17.3666	3.80643e-05	0.000527457		0.44317	7.27529	15.5465	9.55802e-05	0.00791724		0.168181	7.27529	2.51065	0.113898	0.377122		0.309987	7.27529	5.29336	0.021939	0.873721		1.05829	7.78611	58.171	9.22229e-12	3.28859e-10		0.833294	7.78611	51.9915	7.48862e-11	4.63912e-09		0.224993	7.78611
9489	ENSG00000087157	PGS1	phosphatidylglycerophosphate synthase 1	protein coding		0.874158	7.52545	48.346	2.52236e-10	6.16806e-09		0.319646	6.9761	22.3202	3.23648e-06	7.81753e-05		0.0477359	6.9761	0.193541	0.660232	0.858976		0.0190667	6.9761	0.0349667	0.851764	0.936022		0.0528776	6.9761	0.16231	0.687262	0.94659		1.16321	7.52264	62.3293	2.3564e-12	1.08525e-10		0.784949	7.52264	41.1463	3.65758e-09	8.50939e-08		0.378262	7.52264
94	ENSG00000139567	ACVRL1	activin A receptor like type 1	protein coding		0.873736	1.30156	25.4977	1.73277e-06	9.8498e-06		0.387959	0.955113	10.4949	0.00130077	0.00757122		0.429111	0.955113	5.27183	0.0222081	0.171758		0.560198	0.955113	10.6538	0.00119636	0.0600488		0.385695	0.955113	2.96231	0.0860272	0.873721		0.996115	1.30541	21.6938	9.00955e-06	3.98443e-05		0.851876	1.30541	23.2138	4.67153e-06	2.98046e-05		0.144239	1.30541
9586	ENSG00000146592	CREB5	cAMP responsive element binding protein 5	protein coding		0.87188	7.89651	32.2419	1.08886e-07	9.13473e-07		0.433553	6.80218	13.3724	0.000290751	0.00250679		0.328584	6.80218	3.06858	0.0806129	0.335048		-0.0721551	6.80218	0.158115	0.691118	0.851141		0.148461	6.80218	0.416301	0.519172	0.913094		1.21293	7.88917	46.308	5.5444e-10	1.00672e-08		0.758188	7.88917	26.1678	1.337e-06	1.04454e-05		0.454745	7.88917
669	ENSG00000172331	BPGM	bisphosphoglycerate mutase	protein coding		0.871553	5.37729	10.9324	0.00127168	0.00315961		0.557387	5.71037	6.21903	0.013056	0.0424572		0.0912747	5.71037	0.0550818	0.81457	0.931636		0.421596	5.71037	1.63	0.20247	0.478018		1.12182	5.71037	8.25975	0.00427748	0.728274		1.05796	5.38285	10.9669	0.00125678	0.00311719		0.827017	5.38285	9.3451	0.00280929	0.00712333		0.230944	5.38285
152518	ENSG00000170448	NFXL1	nuclear transcription factor, X-box binding like 1	protein coding		0.870345	4.12519	11.0765	0.00118492	0.0029622		0.187398	3.59372	1.56984	0.210989	0.341146		0.43687	3.59372	3.26779	0.0714305	0.316785		-0.259179	3.59372	1.2753	0.259476	0.534412		-0.102893	3.59372	0.125109	0.723751	0.956617		1.11906	4.13026	12.1584	0.000704272	0.00186824		0.819039	4.13026	9.55782	0.0025251	0.0064934		0.30002	4.13026
3814	ENSG00000170498	KISS1	KiSS-1 metastasis-suppressor	protein coding		0.870104	-3.90687	2.34529	0.128483	0.182588		1.20875	-3.65788	9.68391	0.00199755	0.0105003		-2.78898	-3.65788	7.07807	0.00812944	0.0975842		0.603759	-3.65788	0.912537	0.340041	0.604776		2.58579	-3.65788	18.6502	2.00008e-05	0.0526587		-0.801279	-3.90301	1.43097	0.23418	0.305226		1.08518	-3.90301	3.84236	0.0525032	0.0889907		-1.88646	-3.90301
222865	ENSG00000166448	TMEM130	transmembrane protein 130	protein coding		0.869554	-3.35654	4.17321	0.0434165	0.0709696		0.00560942	-3.15846	0.000361697	0.984836	0.991174		-0.281543	-3.15846	0.32474	0.569105	0.811452		-0.311241	-3.15846	0.512541	0.474475	0.709985		0.543819	-3.15846	1.1874	0.276536	0.886096		0.91797	-3.35654	2.87381	0.0928619	0.137431		0.862371	-3.35654	3.85654	0.0520769	0.0883777		0.0555995	-3.35654
4343	ENSG00000155363	MOV10	Mov10 RISC complex RNA helicase	protein coding		0.869294	6.95867	26.0877	1.35549e-06	8.02275e-06		0.458102	6.58674	30.2872	6.801e-08	3.36034e-06		0.425228	6.58674	10.4483	0.00133308	0.0374461		0.50351	6.58674	17.1645	4.21432e-05	0.00686327		0.0728192	6.58674	0.199258	0.65557	0.936487		1.14385	6.96302	30.7022	2.08712e-07	1.50894e-06		0.794848	6.96302	21.7901	8.65441e-06	5.05195e-05		0.348999	6.96302
8804	ENSG00000143162	CREG1	cellular repressor of E1A stimulated genes 1	protein coding		0.869168	6.66518	51.6207	7.95877e-11	2.4995e-09		0.503027	6.0779	30.6162	5.81177e-08	2.96005e-06		0.358829	6.0779	5.95716	0.0151062	0.138936		0.382178	6.0779	8.06669	0.00474729	0.118135		0.409735	6.0779	5.6659	0.0177824	0.873721		1.21914	6.66979	76.3825	2.97907e-14	3.33762e-12		0.775534	6.66979	45.4115	7.65718e-10	2.53857e-08		0.443608	6.66979
6277	ENSG00000197956	S100A6	S100 calcium binding protein A6	protein coding		0.868716	9.44822	60.6485	3.73803e-12	2.5899e-10		0.525097	9.2014	32.4064	2.47833e-08	1.47736e-06		0.100235	9.2014	0.429921	0.512418	0.77469		0.331157	9.2014	5.9001	0.0155956	0.189862		-0.0238362	9.2014	0.017114	0.895985	0.983226		1.05236	9.44653	60.8316	3.8366e-12	1.59912e-10		0.816457	9.44653	53.623	4.27328e-11	3.11083e-09		0.235903	9.44653
55138	ENSG00000171847	FAM90A1	family with sequence similarity 90 member A1	protein coding		0.866859	-0.61015	11.3873	0.00101676	0.00258227		0.218519	-0.920275	1.62734	0.202838	0.331736		0.247633	-0.920275	0.819168	0.365988	0.673447		0.236835	-0.920275	0.918941	0.338353	0.603473		0.218965	-0.920275	0.461221	0.497461	0.912094		1.04132	-0.607325	10.962	0.00125853	0.00312058		0.831027	-0.607325	9.97284	0.00205115	0.00544207		0.210293	-0.607325
57648	ENSG00000162522	KIAA1522	KIAA1522	protein coding		0.866842	2.41239	35.0956	3.52442e-08	3.49061e-07		0.27856	2.08931	10.6896	0.0011741	0.00700162		0.347549	2.08931	6.86975	0.00911294	0.10394		0.349843	2.08931	7.97031	0.00500126	0.119704		0.340126	2.08931	4.57609	0.0330476	0.873721		1.17417	2.42041	44.9227	9.13841e-10	1.50846e-08		0.794018	2.42041	30.49	2.26662e-07	2.39116e-06		0.380153	2.42041
967	ENSG00000135404	CD63	CD63 molecule	protein coding		0.866485	8.22734	74.1279	5.23036e-14	1.23837e-11		0.575964	7.87527	56.915	3.29483e-13	9.63859e-11		0.209115	7.87527	2.82467	0.0936345	0.359277		0.243397	7.87527	4.54078	0.0337277	0.24303		0.174586	7.87527	1.38137	0.240592	0.882262		1.16641	8.23093	101.893	2.3829e-17	2.50951e-14		0.783409	8.23093	67.2007	4.97378e-13	1.28805e-10		0.383001	8.23093
10906	ENSG00000135148	TRAFD1	TRAF-type zinc finger domain containing 1	protein coding		0.866139	7.76926	45.8695	6.1364e-10	1.27548e-08		0.556109	7.13397	46.8868	2.97262e-11	4.69584e-09		0.502048	7.13397	15.1454	0.00011723	0.00906034		0.346448	7.13397	8.23459	0.00433592	0.114339		0.223667	7.13397	2.01127	0.156941	0.873721		1.04366	7.77247	44.6637	1.00387e-09	1.62314e-08		0.821294	7.77247	40.2105	5.18732e-09	1.1397e-07		0.222366	7.77247
222389	ENSG00000165626	BEND7	BEN domain containing 7	protein coding		0.865882	1.91785	11.4996	0.000963238	0.00246099		0.299422	0.889412	2.68402	0.102174	0.199832		0.0250118	0.889412	0.00748205	0.931115	0.974572		-0.254288	0.889412	0.822962	0.364881	0.625437		0.0631038	0.889412	0.0323656	0.857322	0.977139		1.46848	1.91686	24.757	2.42538e-06	1.25867e-05		0.635352	1.91686	6.7588	0.0106118	0.0224892		0.833123	1.91686
10211	ENSG00000137312	FLOT1	flotillin 1	protein coding		0.864895	8.67802	48.5435	2.3512e-10	5.83991e-09		0.471541	8.33224	26.423	4.36605e-07	1.53609e-05		-0.0415291	8.33224	0.0750081	0.784326	0.917031		0.065625	8.33224	0.222839	0.637152	0.819422		-0.00683124	8.33224	0.00142058	0.969954	0.994556		1.05998	8.67785	49.7724	1.6217e-10	3.54821e-09		0.808811	8.67785	41.7651	2.90661e-09	7.06889e-08		0.251166	8.67785
5652	ENSG00000052344	PRSS8	protease, serine 8	protein coding		0.863346	-2.22473	7.42537	0.00746452	0.0150022		-0.0897756	-2.28016	0.218164	0.640706	0.749721		-0.274408	-2.28016	0.735891	0.391514	0.693866		0.690373	-2.28016	7.15555	0.00779182	0.14812		1.05524	-2.28016	11.7206	0.000684487	0.415879		0.18985	-2.22577	0.227381	0.634419	0.702799		0.989881	-2.22577	9.74629	0.00229628	0.00599081		-0.800031	-2.22577
80216	ENSG00000073331	ALPK1	alpha kinase 1	protein coding		0.862382	7.24103	57.1718	1.18942e-11	5.85335e-10		0.446669	6.48253	25.7544	6.03884e-07	2.02109e-05		0.371005	6.48253	7.05081	0.00825092	0.0985183		0.216953	6.48253	2.72664	0.0994998	0.357866		0.186556	6.48253	1.19914	0.274177	0.886096		0.961198	7.23809	47.5115	3.60557e-10	7.04916e-09		0.832737	7.23809	51.1652	9.97202e-11	5.70754e-09		0.128461	7.23809
5699	ENSG00000205220	PSMB10	proteasome subunit beta 10	protein coding		0.860429	6.71104	83.8776	2.89676e-15	2.54223e-12		0.445303	6.4821	40.6883	5.11031e-10	5.31102e-08		0.216685	6.4821	3.667	0.0562386	0.281051		0.330845	6.4821	10.3396	0.00141172	0.0663719		-0.0102962	6.4821	0.00560576	0.940356	0.990064		1.01949	6.71103	80.0911	9.94888e-15	1.46881e-12		0.815925	6.71103	75.1534	4.30628e-14	3.58033e-11		0.203569	6.71103
100131213	ENSG00000237149	ZNF503-AS2	ZNF503 antisense RNA 2	antisense		0.860366	-0.664567	36.0141	2.46443e-08	2.59019e-07		0.487483	-0.892299	19.9456	1.04766e-05	0.000196321		0.132963	-0.892299	0.571877	0.449975	0.732735		0.447992	-0.892299	7.98121	0.00497186	0.119704		0.475637	-0.892299	5.49657	0.0195598	0.873721		1.02238	-0.66279	33.6834	6.35299e-08	5.40011e-07		0.819033	-0.66279	31.3286	1.61794e-07	1.79484e-06		0.20335	-0.66279
6710	ENSG00000070182	SPTB	spectrin beta, erythrocytic	protein coding		0.857124	4.07358	9.68821	0.00235595	0.00543788		0.202226	4.10649	0.803589	0.370581	0.511228		0.376297	4.10649	0.932895	0.334716	0.64796		0.299707	4.10649	0.805238	0.370091	0.629246		0.487383	4.10649	1.39347	0.238547	0.882262		1.25223	4.07029	14.1825	0.000268703	0.000798978		0.717315	4.07029	6.8076	0.0103444	0.0219934		0.534913	4.07029
55332	ENSG00000136048	DRAM1	DNA damage regulated autophagy modulator 1	protein coding		0.856747	4.86344	38.1506	1.08505e-08	1.34435e-07		0.413847	4.11246	31.9911	3.01882e-08	1.73412e-06		0.39378	4.11246	11.4839	0.00077431	0.0266406		0.148127	4.11246	1.83793	0.175986	0.45164		0.11333	4.11246	0.642515	0.423295	0.901772		1.26775	4.86521	66.9535	5.37934e-13	3.2937e-11		0.720229	4.86521	30.9819	1.8597e-07	2.02424e-06		0.547523	4.86521
5196	ENSG00000163737	PF4	platelet factor 4	protein coding		0.856579	6.67432	13.3879	0.00038829	0.0011044		0.332407	6.22964	4.84513	0.0283154	0.076136		0.247645	6.22964	0.994202	0.319342	0.636983		-0.0831557	6.22964	0.13219	0.716371	0.866237		-0.113517	6.22964	0.146278	0.702329	0.952571		1.43871	6.6811	27.1822	8.80494e-07	5.2428e-06		0.657409	6.6811	8.55436	0.00418993	0.0100728		0.781302	6.6811
84695	ENSG00000115318	LOXL3	lysyl oxidase like 3	protein coding		0.855893	3.85788	56.4074	1.53923e-11	7.10973e-10		0.258333	3.30909	13.1056	0.000333629	0.00275501		0.34476	3.30909	9.66329	0.00201916	0.0460268		0.308843	3.30909	8.84905	0.00311666	0.100277		0.106177	3.30909	0.602837	0.437973	0.90525		1.11824	3.86277	68.553	3.25514e-13	2.1975e-11		0.785112	3.86277	49.1223	2.03807e-10	9.63932e-09		0.333129	3.86277
10797	ENSG00000065911	MTHFD2	methylenetetrahydrofolate dehydrogenase (NADP+ dependent) 2, methenyltetrahydrofolate cyclohydrolase	protein coding		0.855609	5.0625	36.0324	2.45415e-08	2.58282e-07		0.357612	4.41016	20.0859	9.77057e-06	0.000186183		0.423919	4.41016	11.427	0.000797649	0.0269817		0.0776395	4.41016	0.422068	0.516293	0.73849		0.0893675	4.41016	0.336272	0.562327	0.920914		1.29259	5.0698	64.7575	1.08257e-12	5.70047e-11		0.735552	5.0698	30.8205	1.98603e-07	2.13424e-06		0.557034	5.0698
130589	ENSG00000143891	GALM	galactose mutarotase	protein coding		0.855568	5.07633	16.7825	7.971e-05	0.000277535		0.474176	4.56088	32.5753	2.28746e-08	1.37395e-06		0.528603	4.56088	16.262	6.64829e-05	0.00651002		0.330617	4.56088	7.19249	0.00763513	0.146552		0.123446	4.56088	0.579417	0.447006	0.906253		1.29227	5.0802	26.2117	1.3184e-06	7.43283e-06		0.737428	5.0802	13.0072	0.000468789	0.00153711		0.554843	5.0802
83857	ENSG00000133687	TMTC1	transmembrane and tetratricopeptide repeat containing 1	protein coding		0.855306	2.00676	3.81397	0.053331	0.0849777		0.376517	1.3624	2.21573	0.137427	0.249704		0.0275327	1.3624	0.00451421	0.946467	0.979532		-0.635497	1.3624	2.4155	0.120959	0.385861		-0.0572858	1.3624	0.0131841	0.908646	0.98527		1.14636	1.96549	4.61379	0.0339186	0.0571655		0.666909	1.96549	2.32801	0.129945	0.192872		0.479454	1.96549
3726	ENSG00000171223	JUNB	JunB proto-oncogene, AP-1 transcription factor subunit	protein coding		0.855269	9.17542	61.9405	2.44638e-12	1.90372e-10		0.415646	8.72276	26.7426	3.74009e-07	1.34666e-05		0.246749	8.72276	3.62767	0.0575692	0.284146		0.344815	8.72276	8.49605	0.00376653	0.107861		0.0675959	8.72276	0.185714	0.666749	0.940927		1.0725	9.17023	70.4316	1.81622e-13	1.45639e-11		0.781358	9.17023	54.0169	3.73532e-11	2.84181e-09		0.291146	9.17023
84072	ENSG00000143452	HORMAD1	HORMA domain containing 1	protein coding		0.854903	0.157004	19.1235	2.75817e-05	0.000109861		0.33275	-0.935498	4.31512	0.0384357	0.0953869		0.455775	-0.935498	3.45748	0.0637265	0.298395		0.203785	-0.935498	0.739176	0.390458	0.647159		0.266758	-0.935498	0.76883	0.381124	0.894728		1.27799	0.165306	31.1744	1.72114e-07	1.28008e-06		0.75509	0.165306	15.7713	0.000127943	0.000505343		0.522898	0.165306
10226	ENSG00000105355	PLIN3	perilipin 3	protein coding		0.853663	7.5023	58.1358	8.60751e-12	4.68872e-10		0.394287	6.99897	23.297	2.00305e-06	5.354e-05		0.262073	6.99897	4.03865	0.0451645	0.249791		0.150638	6.99897	1.52385	0.217788	0.493319		0.193948	6.99897	1.52547	0.217544	0.877969		0.956888	7.50117	48.4701	2.56577e-10	5.22987e-09		0.824501	7.50117	52.0338	7.37988e-11	4.58976e-09		0.132387	7.50117
2760	ENSG00000196743	GM2A	GM2 ganglioside activator	protein coding		0.852343	6.88413	28.8581	4.29047e-07	2.95066e-06		0.483798	6.26397	38.1115	1.69219e-09	1.56324e-07		0.456251	6.26397	13.5396	0.000266755	0.0148902		0.120039	6.26397	1.03543	0.309524	0.578215		0.217632	6.26397	2.07248	0.150788	0.873721		1.25068	6.88581	44.168	1.20744e-09	1.88851e-08		0.743318	6.88581	23.7335	3.74574e-06	2.47062e-05		0.507359	6.88581
101928448	ENSG00000225940	C5orf67	chromosome 5 open reading frame 67	protein coding		0.852086	-0.199682	18.9694	2.9551e-05	0.000116675		0.389081	-0.457856	5.90081	0.0155894	0.0483631		0.147763	-0.457856	0.337022	0.561892	0.807217		0.288982	-0.457856	1.47884	0.224699	0.501072		0.0739873	-0.457856	0.0564583	0.81231	0.971023		0.961348	-0.213947	15.7117	0.000131515	0.000422523		0.805543	-0.213947	16.4787	9.24004e-05	0.000381707		0.155805	-0.213947
91522	ENSG00000050767	COL23A1	collagen type XXIII alpha 1 chain	protein coding		0.850996	-0.724089	11.9014	0.000791793	0.0020664		0.310621	-0.982736	3.91545	0.0485543	0.113835		0.208669	-0.982736	0.717463	0.397502	0.697924		-0.126263	-0.982736	0.276128	0.599552	0.796965		0.3948	-0.982736	1.82145	0.177931	0.877544		0.795365	-0.733017	7.00491	0.00932146	0.0183103		0.855988	-0.733017	11.3825	0.00102473	0.00299938		-0.0606226	-0.733017
100507632	ENSG00000246430	LINC00968	long intergenic non-protein coding RNA 968	lincRNA		0.850806	0.0609891	28.0181	6.05025e-07	3.98233e-06		0.176582	-0.735192	1.69662	0.193506	0.320926		0.353621	-0.735192	2.8676	0.0911858	0.356021		0.183652	-0.735192	0.854887	0.355751	0.617424		0.125353	-0.735192	0.234508	0.628475	0.931057		0.985299	0.0658463	25.1799	2.02431e-06	1.07439e-05		0.823811	0.0658463	25.0135	2.17158e-06	1.56142e-05		0.161487	0.0658463
23569	ENSG00000159339	PADI4	peptidyl arginine deiminase 4	protein coding		0.850446	7.81924	22.1271	7.35265e-06	3.46096e-05		0.199575	7.22157	2.50347	0.114414	0.217157		-0.193838	7.22157	0.891096	0.345771	0.656426		0.197558	7.22157	1.13466	0.287448	0.557718		0.324399	7.22157	1.87805	0.171352	0.874733		0.971256	7.81458	19.5527	2.31235e-05	9.10948e-05		0.806353	7.81458	19.2719	2.61985e-05	0.000129169		0.164903	7.81458
199731	ENSG00000105767	CADM4	cell adhesion molecule 4	protein coding		0.850395	2.63942	41.4823	3.07681e-09	4.70702e-08		0.343885	2.11509	12.7184	0.000407538	0.0031745		0.223749	2.11509	2.09117	0.148964	0.444529		0.127473	2.11509	0.781195	0.377326	0.635001		0.157716	2.11509	0.721555	0.396161	0.897855		0.879473	2.6391	29.1154	3.95834e-07	2.6196e-06		0.848629	2.6391	39.085	7.92208e-09	1.59218e-07		0.0308441	2.6391
2358	ENSG00000171049	FPR2	formyl peptide receptor 2	protein coding		0.849379	8.42997	32.8228	8.63326e-08	7.50989e-07		0.409719	7.59999	14.1701	0.000192972	0.00184081		0.516876	7.59999	9.27299	0.00248505	0.0510041		-0.121607	7.59999	0.533028	0.465779	0.703296		0.0219802	7.59999	0.0106813	0.917739	0.986213		1.17346	8.42548	45.5702	7.23081e-10	1.24564e-08		0.741985	8.42548	26.4655	1.18073e-06	9.46325e-06		0.431478	8.42548
79674	ENSG00000197415	VEPH1	ventricular zone expressed PH domain containing 1	protein coding		0.849245	-0.215571	15.6844	0.000131933	0.000431767		0.228709	-0.856838	1.9531	0.163056	0.283241		0.460944	-0.856838	3.27506	0.0711176	0.316107		-0.479561	-0.856838	3.45884	0.0636748	0.301829		-0.260096	-0.856838	0.646936	0.421705	0.901039		1.17342	-0.20625	20.4787	1.53337e-05	6.366e-05		0.776944	-0.20625	13.1132	0.0004451	0.00147005		0.396475	-0.20625
152195	ENSG00000246082	NUDT16P1	nudix hydrolase 16 pseudogene 1	transcribed unitary pseudogene		0.849129	2.98146	13.7708	0.000323745	0.000944452		0.274575	2.42046	4.71493	0.0305101	0.0803415		0.349899	2.42046	3.17787	0.0754275	0.324266		0.291369	2.42046	2.50385	0.114387	0.37787		0.073284	2.42046	0.0916797	0.762216	0.963743		0.984676	2.97772	12.0222	0.000752135	0.00198091		0.795774	2.97772	11.7451	0.000860055	0.00258737		0.188902	2.97772
1912	ENSG00000134686	PHC2	polyhomeotic homolog 2	protein coding		0.848665	9.21107	37.1798	1.57063e-08	1.81026e-07		0.38689	8.7126	16.0353	7.45758e-05	0.000863691		0.12373	8.7126	0.631401	0.42733	0.718906		0.131992	8.7126	0.834439	0.361562	0.622382		0.0655314	8.7126	0.121363	0.727751	0.957161		0.979826	9.20723	33.8215	6.0173e-08	5.15205e-07		0.803064	9.20723	32.3495	1.07653e-07	1.31117e-06		0.176762	9.20723
5899	ENSG00000144118	RALB	RAS like proto-oncogene B	protein coding		0.848517	8.11721	44.8692	8.8249e-10	1.71472e-08		0.474059	7.33836	34.7347	8.24034e-09	6.08283e-07		0.376354	7.33836	8.61773	0.00352819	0.0617371		0.0894369	7.33836	0.540049	0.462858	0.701033		0.0875848	7.33836	0.30991	0.578058	0.923562		1.01299	8.11365	43.4333	1.57229e-09	2.32996e-08		0.796651	8.11365	38.9837	8.23118e-09	1.6397e-07		0.21634	8.11365
10437	ENSG00000216490	IFI30	IFI30, lysosomal thiol reductase	protein coding		0.84837	2.42511	48.2908	2.57243e-10	6.25765e-09		0.401108	2.04648	23.3194	1.9811e-06	5.31332e-05		0.196292	2.04648	2.18437	0.140234	0.435477		0.639985	2.04648	28.9779	1.27345e-07	8.38196e-05		0.0930373	2.04648	0.333222	0.564104	0.921741		1.19792	2.42225	74.1241	5.87411e-14	5.62384e-12		0.730523	2.42225	40.5233	4.61426e-09	1.03686e-07		0.467396	2.42225
6005	ENSG00000112077	RHAG	Rh-associated glycoprotein	protein coding		0.847602	-1.02879	7.09989	0.00884758	0.0173729		0.378483	-1.10621	2.29568	0.130553	0.240058		-0.521203	-1.10621	1.53511	0.2161	0.530413		0.323028	-1.10621	0.775614	0.379034	0.636606		0.497636	-1.10621	1.22154	0.269748	0.88556		1.2958	-1.02313	11.4836	0.000975474	0.00249161		0.710768	-1.02313	4.89879	0.0289408	0.0532904		0.585032	-1.02313
79650	ENSG00000103005	USB1	U6 snRNA biogenesis phosphodiesterase 1	protein coding		0.847491	7.73474	66.0531	6.48327e-13	7.21241e-11		0.363685	7.31982	29.4599	1.01053e-07	4.64377e-06		0.155905	7.31982	2.10087	0.148027	0.443949		0.0455374	7.31982	0.203445	0.652207	0.828829		0.127546	7.31982	0.971074	0.32503	0.890984		1.06473	7.73061	74.7629	4.84356e-14	4.85454e-12		0.778407	7.73061	58.1562	9.26777e-12	1.05254e-09		0.286321	7.73061
286223	ENSG00000186354	C9orf47	chromosome 9 open reading frame 47	protein coding		0.846792	-0.629474	25.8196	1.51299e-06	8.77733e-06		0.163006	-1.02463	1.74357	0.187469	0.313347		0.0855184	-1.02463	0.198983	0.655793	0.857005		0.252045	-1.02463	2.01455	0.156604	0.429228		0.467075	-1.02463	4.40538	0.0364746	0.873721		1.19842	-0.624074	36.1487	2.43096e-08	2.36757e-07		0.763506	-0.624074	21.6228	9.29238e-06	5.37109e-05		0.434919	-0.624074
55601	ENSG00000137628	DDX60	DExD/H-box helicase 60	protein coding		0.846788	5.85643	19.613	2.22278e-05	9.09197e-05		0.497717	5.15878	12.6853	0.000414589	0.00321109		1.03293	5.15878	24.4755	1.12549e-06	0.000480525		0.578363	5.15878	8.25802	0.00428149	0.113508		0.216467	5.15878	0.650653	0.420376	0.900336		1.02413	5.86522	19.0321	2.91879e-05	0.000111994		0.818163	5.86522	17.8291	5.00885e-05	0.000226007		0.205971	5.86522
169026	ENSG00000164756	SLC30A8	solute carrier family 30 member 8	protein coding		0.846617	-3.14182	2.2433	0.13701	0.193228		-1.06156	-2.95112	6.07714	0.0141295	0.0450736		0.313678	-2.95112	0.296782	0.586222	0.82221		1.81007	-2.95112	16.8865	4.85111e-05	0.00716196		-0.8663	-2.95112	1.09185	0.296717	0.886556		0.346445	-3.13322	0.221582	0.63877	0.70648		0.980325	-3.13322	2.94601	0.0889076	0.139999		-0.63388	-3.13322
2319	ENSG00000132589	FLOT2	flotillin 2	protein coding		0.846374	10.0289	39.4806	6.52764e-09	8.83461e-08		0.428948	9.67923	21.4785	4.90118e-06	0.000108741		0.0494172	9.67923	0.107614	0.743055	0.898549		0.0335105	9.67923	0.0570408	0.811362	0.915899		0.0535286	9.67923	0.0873438	0.76774	0.963743		0.998717	10.0209	37.6327	1.37518e-08	1.4768e-07		0.789583	10.0209	34.1245	5.34261e-08	7.37737e-07		0.209134	10.0209
55314	ENSG00000164124	TMEM144	transmembrane protein 144	protein coding		0.844608	2.27094	18.4811	3.6804e-05	0.000141355		0.303632	1.3222	6.07064	0.0141797	0.0451723		0.482696	1.3222	6.77032	0.00962519	0.107861		0.212731	1.3222	1.39656	0.238027	0.51445		0.16354	1.3222	0.49066	0.484055	0.9099		1.15285	2.27149	22.8286	5.51381e-06	2.58539e-05		0.763648	2.27149	15.1196	0.000173092	0.000653054		0.389204	2.27149
56975	ENSG00000177706	FAM20C	FAM20C, golgi associated secretory pathway kinase	protein coding		0.84429	3.62463	32.1533	1.12819e-07	9.41469e-07		0.311851	3.28817	9.87289	0.00180674	0.00972771		0.393763	3.28817	6.53654	0.0109497	0.115455		0.188489	3.28817	1.67392	0.196508	0.471682		0.146792	3.28817	0.606503	0.436585	0.904955		1.06785	3.63189	35.3911	3.26015e-08	3.05099e-07		0.793623	3.63189	28.1834	5.79854e-07	5.24625e-06		0.27423	3.63189
400499	ENSG00000188897	AC099489.1	vitellogenin	protein coding		0.843967	6.87788	30.5546	2.14928e-07	1.64179e-06		0.288188	6.49202	6.0478	0.0143614	0.0456013		-0.0349653	6.49202	0.0340874	0.853618	0.945293		0.194044	6.49202	1.24646	0.264924	0.539253		0.142844	6.49202	0.397465	0.528774	0.915739		0.918432	6.87387	24.4091	2.80943e-06	1.43071e-05		0.818259	6.87387	27.2361	8.58806e-07	7.25872e-06		0.100173	6.87387
10634	ENSG00000185340	GAS2L1	growth arrest specific 2 like 1	protein coding		0.84364	5.37832	26.5475	1.11811e-06	6.78032e-06		0.392455	5.12506	12.7628	0.000398277	0.00311928		0.399282	5.12506	5.23516	0.0226745	0.173962		0.133623	5.12506	0.667398	0.414464	0.664429		0.201736	5.12506	0.924299	0.33695	0.890984		1.07134	5.38272	28.7497	4.61191e-07	2.98914e-06		0.777746	5.38272	22.0327	7.79305e-06	4.61939e-05		0.293598	5.38272
644997	ENSG00000179840	PIK3CD-AS1	PIK3CD antisense RNA 1	antisense		0.842972	1.96766	43.9353	1.24167e-09	2.26236e-08		0.51381	1.6216	30.7061	5.56768e-08	2.88369e-06		0.264281	1.6216	3.13592	0.077374	0.326987		0.496622	1.6216	13.4192	0.000283816	0.0239757		0.111877	1.6216	0.380553	0.537671	0.917811		1.02898	1.96565	44.224	1.17792e-09	1.85335e-08		0.787212	1.96565	37.7452	1.3174e-08	2.38932e-07		0.241764	1.96565
284958	ENSG00000144130	NT5DC4	5'-nucleotidase domain containing 4	protein coding		0.842933	1.38482	23.1096	4.79649e-06	2.38796e-05		0.155812	1.0155	0.960498	0.327675	0.468372		-0.251195	1.0155	0.95277	0.329626	0.643647		0.157548	1.0155	0.450234	0.502625	0.72904		0.0850889	1.0155	0.0771653	0.781325	0.967378		0.946304	1.38581	19.5894	2.27172e-05	8.98059e-05		0.820872	1.38581	20.7714	1.34825e-05	7.36455e-05		0.125432	1.38581
7305	ENSG00000011600	TYROBP	TYRO protein tyrosine kinase binding protein	protein coding		0.842843	10.1632	82.8597	3.89106e-15	3.01996e-12		0.580675	9.89198	38.5269	1.39428e-09	1.31104e-07		0.215489	9.89198	1.99969	0.158137	0.456739		0.40365	9.89198	8.57174	0.00361641	0.106868		0.0648652	9.89198	0.124376	0.724529	0.956871		1.0022	10.1612	80.8	8.08775e-15	1.24041e-12		0.793526	10.1612	73.4773	7.14611e-14	4.51548e-11		0.208678	10.1612
84034	ENSG00000132205	EMILIN2	elastin microfibril interfacer 2	protein coding		0.842544	6.94566	48.1322	2.722e-10	6.52495e-09		0.375534	6.47556	22.4865	2.98224e-06	7.31529e-05		0.266441	6.47556	4.56782	0.0332056	0.211939		0.217251	6.47556	3.44476	0.0642141	0.303346		0.27499	6.47556	3.34624	0.0681295	0.873721		1.00179	6.94835	46.089	5.99832e-10	1.07554e-08		0.798126	6.94835	41.8058	2.86321e-09	7.00156e-08		0.203668	6.94835
10924	ENSG00000172594	SMPDL3A	sphingomyelin phosphodiesterase acid like 3A	protein coding		0.842091	3.0443	34.1725	5.0618e-08	4.80248e-07		0.193583	2.46798	4.80251	0.029015	0.0775287		0.317141	2.46798	5.36889	0.0210214	0.165789		0.103803	2.46798	0.639987	0.424207	0.672233		0.309794	2.46798	3.56279	0.0598379	0.873721		1.04297	3.0497	35.9069	2.66897e-08	2.56302e-07		0.799409	3.0497	30.2731	2.47403e-07	2.56445e-06		0.243556	3.0497
387264	ENSG00000205869	KRTAP5-1	keratin associated protein 5-1	protein coding		0.841995	-4.08133	5.76709	0.0942333	0.139736		0.282851	-4.27634	0.996595	0.370636	0.511259		-0.942857	-4.27634	3.81129	0.0931754	0.358784		-0.123325	-4.27634	0.0748228	0.799037	0.910181		-0.0924002	-4.27634	0.0272558	0.892081	0.982624		0.674139	-4.07891	1.38964	0.418251	0.498237		0.895567	-4.07891	6.26642	0.0802245	0.128374		-0.221428	-4.07891
101060351	ENSG00000273513	TBC1D3K	TBC1 domain family member 3K	protein coding		0.841747	-3.55416	1.69834	0.195181	0.261272		0.694459	-3.57658	3.07061	0.0805154	0.166392		0.249109	-3.57658	0.130069	0.718559	0.886664		0.249915	-3.57658	0.152253	0.696607	0.854334		-2.3053	-3.57658	3.7667	0.0530121	0.873721		-2.24381	-3.55687	4.83851	0.0299237	0.0511816		1.10035	-3.55687	3.23632	0.0747652	0.120726		-3.34416	-3.55687
58191	ENSG00000161921	CXCL16	C-X-C motif chemokine ligand 16	protein coding		0.841455	7.31214	34.7069	4.1062e-08	4.00159e-07		0.493473	6.86286	28.7172	1.44331e-07	6.21254e-06		0.171275	6.86286	1.32409	0.250571	0.568064		0.118463	6.86286	0.727403	0.394255	0.651265		0.191786	6.86286	1.1579	0.282573	0.886096		1.14351	7.30168	49.1742	2.00112e-10	4.24889e-09		0.715468	7.30168	27.4381	7.88359e-07	6.76097e-06		0.428045	7.30168
10644	ENSG00000073792	IGF2BP2	insulin like growth factor 2 mRNA binding protein 2	protein coding		0.840986	4.49796	17.878	4.84147e-05	0.00017907		0.442542	4.48316	6.27064	0.012687	0.0416062		0.269204	4.48316	0.805435	0.370033	0.676787		0.279729	4.48316	1.12901	0.28865	0.558526		0.770186	4.48316	5.77608	0.0167165	0.873721		1.02658	4.49355	17.7962	5.08383e-05	0.000181957		0.776161	4.49355	14.7045	0.00021039	0.000770586		0.250419	4.49355
23034	ENSG00000020577	SAMD4A	sterile alpha motif domain containing 4A	protein coding		0.840938	3.07467	16.0644	0.000110808	0.000370306		0.480832	2.5549	16.298	6.52829e-05	0.000780086		0.741501	2.5549	16.7026	5.32054e-05	0.00556613		0.743019	2.5549	19.0809	1.6118e-05	0.00338641		0.0568972	2.5549	0.0599302	0.806736	0.971023		1.09757	3.08408	18.0718	4.48555e-05	0.000162855		0.78312	3.08408	13.685	0.000339576	0.00116412		0.31445	3.08408
92162	ENSG00000167874	TMEM88	transmembrane protein 88	protein coding		0.840661	3.09531	28.3507	5.2769e-07	3.53067e-06		0.367047	2.94749	8.33782	0.00410126	0.017912		-0.253983	2.94749	1.43211	0.232154	0.548756		0.174245	2.94749	0.84569	0.358349	0.619761		0.140967	2.94749	0.328588	0.566825	0.922018		0.981656	3.08861	26.0893	1.38177e-06	7.75137e-06		0.787745	3.08861	24.2364	3.01861e-06	2.06071e-05		0.19391	3.08861
10135	ENSG00000105835	NAMPT	nicotinamide phosphoribosyltransferase	protein coding		0.84045	10.5698	25.8519	1.49259e-06	8.69088e-06		0.450808	9.58394	15.0715	0.000121729	0.00127347		0.484787	9.58394	6.89417	0.00899146	0.10321		-0.0421619	9.58394	0.056378	0.812441	0.916658		0.0587799	9.58394	0.0669551	0.795961	0.969901		1.12306	10.5672	32.3191	1.08962e-07	8.58917e-07		0.756906	10.5672	21.1856	1.1245e-05	6.30161e-05		0.366155	10.5672
400680	ENSG00000268658	LINC00664	long intergenic non-protein coding RNA 664	lincRNA		0.840437	-0.888346	4.61163	0.0339156	0.0571299		0.247566	-1.54882	1.07538	0.300381	0.439811		-0.0178521	-1.54882	0.00216078	0.962948	0.987067		0.267743	-1.54882	0.592352	0.441982	0.686123		0.111841	-1.54882	0.0594939	0.807427	0.971023		1.2196	-0.891404	6.24949	0.0139015	0.0260748		0.751408	-0.891404	3.59934	0.0604299	0.100432		0.468195	-0.891404
100113386	ENSG00000280213	UCKL1-AS1	UCKL1 antisense RNA 1	antisense		0.839603	-0.763863	17.495	5.74755e-05	0.000208291		0.144764	-1.25778	1.39735	0.237896	0.372268		-0.514672	-1.25778	6.36909	0.0120129	0.121646		0.269351	-1.25778	2.29628	0.130502	0.397522		0.28452	-1.25778	1.57023	0.210932	0.877969		1.09507	-0.771936	20.207	1.72836e-05	7.07514e-05		0.746783	-0.771936	13.6845	0.000339344	0.00116383		0.348284	-0.771936
114294	ENSG00000103642	LACTB	lactamase beta	protein coding		0.83927	5.22797	59.6897	5.13108e-12	3.29234e-10		0.380311	4.54936	40.4646	5.66814e-10	5.77675e-08		0.37836	4.54936	16.2263	6.7697e-05	0.00653344		0.130903	4.54936	2.14336	0.144001	0.415334		0.177036	4.54936	2.37257	0.124302	0.873721		1.12224	5.23092	78.0555	1.81143e-14	2.32643e-12		0.761213	5.23092	52.2691	6.80417e-11	4.45998e-09		0.361023	5.23092
6732	ENSG00000096063	SRPK1	SRSF protein kinase 1	protein coding		0.837372	7.07439	34.3316	4.75838e-08	4.55288e-07		0.400361	6.24806	27.5632	2.51579e-07	9.81283e-06		0.109345	6.24806	0.791949	0.374066	0.679605		-0.0612336	6.24806	0.276941	0.599015	0.796653		0.122419	6.24806	0.686061	0.408019	0.899612		1.1246	7.07429	44.1272	1.22047e-09	1.90699e-08		0.755911	7.07429	28.7678	4.56287e-07	4.31614e-06		0.368693	7.07429
374872	ENSG00000188305	C19orf35	chromosome 19 open reading frame 35	protein coding		0.836268	6.05766	31.5366	1.44747e-07	1.16283e-06		0.470932	5.57753	19.4743	1.32464e-05	0.000233258		0.220169	5.57753	1.67072	0.196936	0.507222		0.13109	5.57753	0.667919	0.414282	0.664429		0.267475	5.57753	1.71431	0.191206	0.877969		0.985134	6.05347	29.5553	3.31805e-07	2.2438e-06		0.785297	6.05347	27.1302	8.9762e-07	7.52239e-06		0.199837	6.05347
91050	ENSG00000181982	CCDC149	coiled-coil domain containing 149	protein coding		0.835782	3.70471	30.7903	1.95099e-07	1.50856e-06		0.335579	3.39664	18.9381	1.73098e-05	0.000284666		0.284324	3.39664	5.47899	0.0197546	0.160146		0.280822	3.39664	6.17054	0.0134127	0.179864		0.361151	3.39664	6.23799	0.0129192	0.859607		0.816354	3.70785	19.3815	2.49319e-05	9.72226e-05		0.84781	3.70785	29.7912	3.01081e-07	3.03902e-06		-0.0314565	3.70785
1475	ENSG00000121552	CSTA	cystatin A	protein coding		0.834436	4.25791	12.7656	0.000522626	0.00142836		0.47065	4.47102	8.68242	0.0034078	0.0156673		-0.127337	4.47102	0.219527	0.639665	0.850499		0.510087	4.47102	4.94555	0.0267357	0.228139		0.0409286	4.47102	0.0175749	0.894602	0.983104		1.20343	4.26301	18.3249	4.00623e-05	0.000147555		0.738952	4.26301	10.0489	0.00197666	0.00526653		0.464477	4.26301
597	ENSG00000140379	BCL2A1	BCL2 related protein A1	protein coding		0.834097	4.20231	7.29	0.00801402	0.0159342		0.423846	3.89026	5.92978	0.015339	0.0478062		-0.0361672	3.89026	0.0147437	0.903419	0.964934		0.343627	3.89026	1.79898	0.180625	0.456219		-0.214193	3.89026	0.380358	0.537775	0.917811		1.23481	4.20663	11.0904	0.00118303	0.00295514		0.717039	4.20663	5.3476	0.0226189	0.043091		0.517766	4.20663
8522	ENSG00000007237	GAS7	growth arrest specific 7	protein coding		0.833558	7.89159	40.3509	4.70075e-09	6.65392e-08		0.353659	7.31292	19.2142	1.50811e-05	0.000255344		0.145685	7.31292	1.29604	0.255644	0.573148		0.0295824	7.31292	0.0594247	0.807537	0.914063		0.195279	7.31292	1.60283	0.206267	0.877969		1.08791	7.89298	47.9802	3.05221e-10	6.07251e-09		0.759741	7.89298	33.9746	5.66614e-08	7.7698e-07		0.328164	7.89298
6478	ENSG00000181788	SIAH2	siah E3 ubiquitin protein ligase 2	protein coding		0.83352	6.95279	33.3086	7.12592e-08	6.38866e-07		0.428629	6.82766	12.3489	0.000493559	0.00365097		0.365527	6.82766	3.24322	0.0724997	0.31831		0.0437278	6.82766	0.0561399	0.81283	0.916901		0.127054	6.82766	0.290423	0.59026	0.924758		1.07077	6.95096	37.486	1.45666e-08	1.55478e-07		0.759655	6.95096	27.3754	8.09808e-07	6.91115e-06		0.31111	6.95096
8870	ENSG00000137331	IER3	immediate early response 3	protein coding		0.833234	4.67997	57.2503	1.15841e-11	5.75452e-10		0.33643	4.42891	14.5478	0.000159041	0.00156729		0.143602	4.42891	1.02065	0.312997	0.63079		0.0831815	4.42891	0.398475	0.528252	0.747139		-0.0321914	4.42891	0.0346606	0.852407	0.976831		0.912496	4.68568	45.7567	6.76049e-10	1.1845e-08		0.824934	4.68568	52.9451	5.39121e-11	3.7353e-09		0.0875612	4.68568
8714	ENSG00000108846	ABCC3	ATP binding cassette subfamily C member 3	protein coding		0.833153	4.9077	19.0019	2.91949e-05	0.0001155		0.1746	4.64874	2.1924	0.139509	0.252182		0.203948	4.64874	1.19518	0.274969	0.592994		0.00318201	4.64874	0.000329836	0.985519	0.995866		0.0547751	4.64874	0.059379	0.80761	0.971023		0.908529	4.91075	14.7499	0.000205968	0.000627155		0.816947	4.91075	17.2173	6.60912e-05	0.000286904		0.091582	4.91075
10867	ENSG00000011105	TSPAN9	tetraspanin 9	protein coding		0.832673	3.32865	16.4765	9.16673e-05	0.000313978		0.295969	2.86391	4.66523	0.0313942	0.0822853		0.102243	2.86391	0.213581	0.644235	0.852035		-0.113125	2.86391	0.300152	0.584104	0.785902		0.14791	2.86391	0.324386	0.569315	0.92207		1.09353	3.3311	19.163	2.75135e-05	0.000106215		0.743086	3.3311	12.7637	0.000526433	0.00170411		0.35044	3.3311
3577	ENSG00000163464	CXCR1	C-X-C motif chemokine receptor 1	protein coding		0.831959	10.7233	37.4039	1.44095e-08	1.69013e-07		0.49673	10.1986	20.8226	6.77952e-06	0.000141849		0.229863	10.1986	1.72562	0.189751	0.498776		0.150226	10.1986	0.839797	0.360027	0.621432		0.189202	10.1986	0.802587	0.370879	0.892924		0.938505	10.7176	31.7473	1.36843e-07	1.04886e-06		0.795133	10.7176	33.0816	8.05428e-08	1.03023e-06		0.143372	10.7176
8605	ENSG00000105499	PLA2G4C	phospholipase A2 group IVC	protein coding		0.831473	2.75583	12.7472	0.000527138	0.00143999		0.374117	2.9032	6.88544	0.00903468	0.0322825		0.426844	2.9032	3.70079	0.0551216	0.278642		0.414129	2.9032	4.02465	0.045537	0.268794		-0.238326	2.9032	0.706076	0.40127	0.897855		0.895977	2.75081	9.90635	0.00212166	0.00495211		0.807867	2.75081	11.4032	0.00101534	0.00297742		0.0881099	2.75081
2162	ENSG00000124491	F13A1	coagulation factor XIII A chain	protein coding		0.831174	7.65715	32.8602	8.51116e-08	7.41593e-07		0.275876	6.86752	6.67397	0.0101499	0.035128		0.523682	6.86752	9.99649	0.00169229	0.0418716		-0.229939	6.86752	1.99228	0.158908	0.431694		0.254715	6.86752	1.60469	0.206004	0.877969		0.958013	7.66152	28.6823	4.72525e-07	3.05546e-06		0.803307	7.66152	29.1993	3.82571e-07	3.71448e-06		0.154706	7.66152
29940	ENSG00000111817	DSE	dermatan sulfate epimerase	protein coding		0.830251	5.34282	53.7622	3.79272e-11	1.43678e-09		0.137663	4.61532	3.07222	0.0804343	0.166268		0.517873	4.61532	18.6505	1.99857e-05	0.00284427		-0.113581	4.61532	0.930158	0.335426	0.601509		-0.0103595	4.61532	0.00472134	0.945254	0.991447		1.21476	5.34202	95.4897	1.30956e-16	7.10314e-14		0.708452	5.34202	47.3289	3.84797e-10	1.53874e-08		0.506306	5.34202
2529	ENSG00000180549	FUT7	fucosyltransferase 7	protein coding		0.830148	5.78521	38.9208	8.08314e-09	1.05094e-07		0.486562	5.49765	24.3339	1.20601e-06	3.55435e-05		-0.0133257	5.49765	0.00680992	0.934274	0.975719		0.0270167	5.49765	0.0326647	0.856671	0.938069		0.00863628	5.49765	0.00198341	0.964501	0.993536		0.986829	5.78062	36.7755	1.91293e-08	1.94484e-07		0.781248	5.78062	33.8255	6.01689e-08	8.15869e-07		0.205581	5.78062
5255	ENSG00000067177	PHKA1	phosphorylase kinase regulatory subunit alpha 1	protein coding		0.829781	-2.1496	9.66586	0.00238063	0.00548924		-0.136216	-2.38548	0.481951	0.487957	0.622337		-0.501372	-2.38548	2.58447	0.108734	0.386079		-0.163714	-2.38548	0.327145	0.567678	0.775208		-0.0900473	-2.38548	0.0605075	0.805826	0.971023		1.24429	-2.1542	14.4731	0.00023408	0.000703685		0.702417	-2.1542	6.81379	0.0103064	0.0219391		0.541875	-2.1542
654816	ENSG00000182487	NCF1B	neutrophil cytosolic factor 1B pseudogene	transcribed unprocessed pseudogene		0.828784	7.39615	33.5783	6.40271e-08	5.82289e-07		0.405177	7.05455	15.3425	0.000106034	0.00113214		0.199052	7.05455	1.43389	0.231865	0.548467		0.399725	7.05455	6.9603	0.00867082	0.15649		0.0904268	7.05455	0.201003	0.654164	0.936204		1.0764	7.39671	39.1637	7.68991e-09	9.02068e-08		0.75394	7.39671	27.8374	6.6851e-07	5.89969e-06		0.322463	7.39671
54625	ENSG00000173193	PARP14	poly(ADP-ribose) polymerase family member 14	protein coding		0.828603	8.9598	25.5239	1.71437e-06	9.76543e-06		0.723826	8.27741	45.3315	6.04084e-11	8.52029e-09		0.80974	8.27741	22.8354	2.51227e-06	0.000862746		0.721968	8.27741	21.2766	5.41532e-06	0.00155538		0.308127	8.27741	2.16957	0.14158	0.873721		1.00902	8.96452	25.1839	2.02108e-06	1.07318e-05		0.781026	8.96452	21.912	8.19463e-06	4.82125e-05		0.227998	8.96452
54596	ENSG00000240563	L1TD1	LINE1 type transposase domain containing 1	protein coding		0.828589	-0.756096	7.14767	0.00862893	0.0169964		-0.542363	-0.38462	5.97281	0.0149748	0.0470386		-0.448419	-0.38462	1.71872	0.190636	0.499218		0.00747536	-0.38462	0.000654885	0.979597	0.994081		-0.620819	-0.38462	2.13683	0.144612	0.873721		0.640341	-0.769718	2.67837	0.104579	0.152307		0.846671	-0.769718	7.15747	0.00860582	0.0187641		-0.20633	-0.769718
167555	ENSG00000152380	FAM151B	family with sequence similarity 151 member B	protein coding		0.82852	0.774246	30.6678	2.04857e-07	1.57629e-06		0.349357	0.066957	12.829	0.000384868	0.00304597		0.32028	0.066957	4.28788	0.0390489	0.229628		0.350839	0.066957	6.09274	0.0140062	0.183615		0.107814	0.066957	0.330409	0.565753	0.921741		1.27733	0.776632	55.6059	2.17804e-11	6.68087e-10		0.701545	0.776632	24.8645	2.31264e-06	1.64488e-05		0.575787	0.776632
10409	ENSG00000176788	BASP1	brain abundant membrane attached signal protein 1	protein coding		0.828511	9.29461	26.2226	1.27734e-06	7.60578e-06		0.457557	8.56137	14.1101	0.000198991	0.00188232		0.180291	8.56137	0.846245	0.358191	0.668282		-0.117478	8.56137	0.390828	0.532234	0.750512		0.134043	8.56137	0.318835	0.572637	0.923149		0.850516	9.28586	18.2913	4.05768e-05	0.000149241		0.811046	9.28586	24.1224	3.16833e-06	2.14623e-05		0.0394695	9.28586
91351	ENSG00000181381	DDX60L	DEAD-box helicase 60 like	protein coding		0.828315	7.65287	31.2856	1.59755e-07	1.26944e-06		0.616992	6.80228	25.0806	8.37991e-07	2.64755e-05		0.873777	6.80228	21.4184	5.04886e-06	0.0012462		0.517302	6.80228	8.15433	0.00452782	0.115738		0.248619	6.80228	1.0787	0.299638	0.886556		1.04712	7.6574	34.25	5.08689e-08	4.4421e-07		0.772738	7.6574	26.7509	1.04849e-06	8.57739e-06		0.274378	7.6574
8355	ENSG00000273983	HIST1H3G	histone cluster 1 H3 family member g	protein coding		0.828013	-1.93315	12.2415	0.000671662	0.00178443		0.308055	-2.35976	3.81867	0.0514058	0.118722		0.325864	-2.35976	1.77362	0.18372	0.490903		-0.151352	-2.35976	0.394435	0.530349	0.748699		-0.436664	-2.35976	1.86284	0.173092	0.875636		1.32919	-1.92502	22.5302	6.26987e-06	2.9003e-05		0.712582	-1.92502	9.47162	0.00263452	0.00673967		0.616609	-1.92502
6580	ENSG00000175003	SLC22A1	solute carrier family 22 member 1	protein coding		0.827283	2.18099	16.3977	9.49436e-05	0.000323726		0.315626	1.66431	6.61979	0.0104578	0.0358744		-0.0653425	1.66431	0.104083	0.747158	0.900225		0.125112	1.66431	0.462178	0.497015	0.725138		0.555923	1.66431	6.00908	0.0146748	0.873721		1.10921	2.1806	19.7562	2.11082e-05	8.42461e-05		0.746023	2.1806	13.1398	0.000439607	0.00145556		0.36319	2.1806
152519	ENSG00000163293	NIPAL1	NIPA like domain containing 1	protein coding		0.826894	-1.13242	8.0044	0.0055314	0.0115581		0.302017	-1.4745	2.77537	0.0965353	0.191021		0.595009	-1.4745	4.06209	0.0445485	0.24823		-0.0778537	-1.4745	0.079434	0.778217	0.899041		-0.0760532	-1.4745	0.0457168	0.830804	0.973607		0.810801	-1.12764	4.83848	0.0299242	0.0511816		0.851261	-1.12764	8.1052	0.00526788	0.0122793		-0.0404597	-1.12764
90853	ENSG00000134668	SPOCD1	SPOC domain containing 1	protein coding		0.826729	3.22297	11.7356	0.000859029	0.00221951		0.485192	2.87475	6.67965	0.0101181	0.0350594		0.431258	2.87475	2.08399	0.149661	0.4449		-0.31952	2.87475	1.16995	0.280086	0.550971		-0.073081	2.87475	0.0385916	0.844363	0.975843		0.985568	3.22282	11.2026	0.00111986	0.00281426		0.773001	3.22282	9.67041	0.00238685	0.00618421		0.212566	3.22282
5266	ENSG00000124102	PI3	peptidase inhibitor 3	protein coding		0.824203	7.2106	8.29321	0.00477186	0.010121		0.352465	7.22782	2.87631	0.0906979	0.181868		-0.607152	7.22782	2.91736	0.0884347	0.35083		0.199763	7.22782	0.434123	0.510365	0.734967		-0.291271	7.22782	0.504683	0.477879	0.908693		1.01732	7.20526	8.93238	0.00345878	0.00761509		0.753474	7.20526	6.60161	0.0115326	0.0241554		0.26385	7.20526
93035	ENSG00000205038	PKHD1L1	PKHD1 like 1	protein coding		0.824015	-0.040893	19.575	2.25491e-05	9.20197e-05		0.0131691	-0.489378	0.0100094	0.920359	0.951376		0.344056	-0.489378	2.65234	0.104213	0.37871		-0.411471	-0.489378	4.12584	0.0429175	0.263157		-0.15732	-0.489378	0.381914	0.536945	0.917353		1.21982	-0.0408801	30.247	2.50021e-07	1.74992e-06		0.699253	-0.0408801	14.6057	0.000219985	0.000797843		0.520568	-0.0408801
5226	ENSG00000142657	PGD	phosphogluconate dehydrogenase	protein coding		0.823669	9.16743	38.25	1.04213e-08	1.29728e-07		0.34189	8.66329	13.7269	0.000242254	0.00218999		0.0682983	8.66329	0.209898	0.647105	0.852976		0.187118	8.66329	1.86266	0.173113	0.448122		0.346629	8.66329	3.96103	0.0472698	0.873721		0.975043	9.16382	36.5513	2.08156e-08	2.08117e-07		0.773347	9.16382	33.0701	8.09085e-08	1.03323e-06		0.201696	9.16382
84519	ENSG00000111644	ACRBP	acrosin binding protein	protein coding		0.822924	5.78926	25.6771	1.61094e-06	9.2538e-06		0.390644	5.51843	10.989	0.00100327	0.00621514		0.320663	5.51843	2.78851	0.0957528	0.36387		0.206623	5.51843	1.38831	0.239416	0.516363		-0.0301223	5.51843	0.0169145	0.89659	0.98352		1.16634	5.79562	36.0014	2.58332e-08	2.49442e-07		0.723035	5.79562	20.3847	1.60059e-05	8.51906e-05		0.443304	5.79562
8972	ENSG00000257335	MGAM	maltase-glucoamylase	protein coding		0.822816	7.58865	19.5418	2.29239e-05	9.3332e-05		0.248927	6.68272	3.11914	0.0781677	0.162735		-0.101852	6.68272	0.203767	0.651951	0.854607		-0.0613298	6.68272	0.0841887	0.771855	0.896017		-0.176201	6.68272	0.404281	0.525263	0.915633		0.980958	7.5863	18.915	3.07196e-05	0.000117188		0.772859	7.5863	16.6084	8.71615e-05	0.000362721		0.208099	7.5863
23564	ENSG00000213722	DDAH2	dimethylarginine dimethylaminohydrolase 2	protein coding		0.822604	5.7161	41.1257	3.5187e-09	5.24309e-08		0.490317	5.5347	33.6943	1.34652e-08	9.16855e-07		0.0754196	5.5347	0.29913	0.584744	0.821124		0.112934	5.5347	0.784734	0.376248	0.634338		-0.0446288	5.5347	0.0710711	0.789926	0.968644		1.09503	5.71771	51.082	1.02681e-10	2.4575e-09		0.74349	5.71771	34.4525	4.69958e-08	6.6702e-07		0.351541	5.71771
6788	ENSG00000104375	STK3	serine/threonine kinase 3	protein coding		0.821963	3.3107	38.4741	9.56712e-09	1.20712e-07		0.35959	2.42618	16.4007	6.19774e-05	0.000753547		0.427	2.42618	9.57162	0.0021199	0.0473665		0.0709208	2.42618	0.283112	0.594975	0.793082		0.120324	2.42618	0.492167	0.483385	0.9099		1.04941	3.30713	43.2277	1.69532e-09	2.47972e-08		0.751925	3.30713	32.5646	9.88378e-08	1.22747e-06		0.297487	3.30713
7221	ENSG00000182048	TRPC2	transient receptor potential cation channel subfamily C member 2, pseudogene	transcribed unprocessed pseudogene		0.821671	0.0826091	14.8065	0.00019856	0.000616953		0.292621	0.0327586	5.20201	0.0231049	0.0651299		0.132484	0.0327586	0.416505	0.519069	0.779221		0.0203783	0.0327586	0.0111016	0.916142	0.967399		0.0269657	0.0327586	0.0118972	0.9132	0.985679		0.940042	0.083759	12.565	0.000578491	0.00157288		0.791525	0.083759	13.0083	0.000467931	0.00153486		0.148517	0.083759
2791	ENSG00000127920	GNG11	G protein subunit gamma 11	protein coding		0.821434	4.62857	18.8066	3.18645e-05	0.000124318		0.502187	4.14255	14.2897	0.000181498	0.00174824		0.450243	4.14255	4.32274	0.0382659	0.226484		-0.0875194	4.14255	0.183784	0.668381	0.837712		-0.154718	4.14255	0.340681	0.559777	0.920819		1.27239	4.63185	32.6171	9.74065e-08	7.83069e-07		0.671484	4.63185	13.3838	0.00039188	0.00131798		0.600902	4.63185
8528	ENSG00000203797	DDO	D-aspartate oxidase	protein coding		0.819333	0.278879	16.7992	7.89497e-05	0.000274949		0.471174	-0.211532	10.9188	0.0010409	0.00640559		0.603507	-0.211532	7.29126	0.00723392	0.0927991		0.838008	-0.211532	17.5097	3.54197e-05	0.00621694		0.430967	-0.211532	2.58864	0.10845	0.873721		1.0508	0.288505	18.3099	4.02381e-05	0.000148099		0.773593	0.288505	14.621	0.000218413	0.000793348		0.27721	0.288505
1903	ENSG00000213694	S1PR3	sphingosine-1-phosphate receptor 3	protein coding		0.817888	3.71393	29.6133	3.14567e-07	2.2826e-06		0.221587	3.21984	4.77332	0.0295046	0.078452		0.341165	3.21984	4.72289	0.0303709	0.201414		0.295256	3.21984	4.0868	0.0439087	0.265454		0.355759	3.21984	3.61447	0.058023	0.873721		1.13448	3.72149	39.6206	6.4751e-09	7.80972e-08		0.745357	3.72149	25.4313	1.82115e-06	1.3551e-05		0.389127	3.72149
2242	ENSG00000182511	FES	FES proto-oncogene, tyrosine kinase	protein coding		0.817783	7.92812	59.7592	5.01444e-12	3.2598e-10		0.30406	7.53795	13.7836	0.0002353	0.00214486		0.0837426	7.53795	0.409027	0.522843	0.781988		0.200723	7.53795	2.74616	0.0983004	0.355882		0.242073	7.53795	2.42194	0.120466	0.873721		1.06616	7.92494	75.2463	4.18758e-14	4.38088e-12		0.733164	7.92494	51.7009	8.28091e-11	4.9739e-09		0.332992	7.92494
730227	ENSG00000233791	LINC01136	long intergenic non-protein coding RNA 1136	lincRNA		0.817738	-0.268925	16.4572	9.23602e-05	0.000315667		0.324517	-0.626797	6.84511	0.00923721	0.0327837		0.107762	-0.626797	0.300256	0.584038	0.820677		0.261048	-0.626797	2.05568	0.152448	0.42555		0.604762	-0.626797	7.02522	0.00836747	0.818242		1.23546	-0.277054	26.2896	1.27065e-06	7.19713e-06		0.680082	-0.277054	11.9562	0.000775605	0.00236438		0.55538	-0.277054
199	ENSG00000204472	AIF1	allograft inflammatory factor 1	protein coding		0.817422	7.13039	47.7465	3.12385e-10	7.24632e-09		0.542919	7.21054	23.5404	1.77783e-06	4.89275e-05		-0.0279627	7.21054	0.0228427	0.879946	0.956642		0.484662	7.21054	8.9618	0.00293418	0.0971725		-0.0925601	7.21054	0.175152	0.675805	0.943917		1.00612	7.13117	48.5251	2.51629e-10	5.15562e-09		0.767206	7.13117	41.5168	3.18706e-09	7.5893e-08		0.238915	7.13117
4192	ENSG00000110492	MDK	midkine (neurite growth-promoting factor 2)	protein coding		0.816835	1.7813	18.2653	4.05506e-05	0.000153584		0.562029	1.57163	26.1169	5.06459e-07	1.73172e-05		0.305451	1.57163	2.9327	0.0876048	0.348851		0.770117	1.57163	23.6982	1.64559e-06	0.000702576		0.208182	1.57163	0.945441	0.331491	0.890984		1.20398	1.78502	27.4157	7.95671e-07	4.79375e-06		0.704663	1.78502	14.0198	0.000289663	0.00101279		0.499314	1.78502
2769	ENSG00000060558	GNA15	G protein subunit alpha 15	protein coding		0.816481	5.553	54.7098	2.74096e-11	1.10739e-09		0.375358	5.35004	20.4495	8.15674e-06	0.000163518		0.31399	5.35004	5.72621	0.0171905	0.14896		0.246117	5.35004	4.04199	0.0450762	0.267641		0.210692	5.35004	1.76293	0.185043	0.877969		0.938893	5.55676	48.1269	2.89739e-10	5.79368e-09		0.789068	5.55676	48.7492	2.32472e-10	1.04925e-08		0.149824	5.55676
8357	ENSG00000278828	HIST1H3H	histone cluster 1 H3 family member h	protein coding		0.81569	4.82529	18.3997	3.82553e-05	0.000146041		0.332268	4.37811	6.72211	0.00988415	0.0345213		0.318872	4.37811	2.44048	0.119059	0.39954		0.0724042	4.37811	0.140418	0.708071	0.860911		-0.0381268	4.37811	0.0229843	0.879577	0.981063		1.21255	4.83595	29.5058	3.39442e-07	2.29055e-06		0.696806	4.83595	14.0793	0.00028207	0.00099041		0.515744	4.83595
100874052	ENSG00000253394	LINC00534	long intergenic non-protein coding RNA 534	lincRNA		0.815238	-1.05129	12.1042	0.000717751	0.00189098		0.566557	-1.50715	8.79188	0.00321358	0.0150326		0.603287	-1.50715	3.97339	0.0469277	0.255045		0.0205339	-1.50715	0.00493085	0.944055	0.979008		0.167546	-1.50715	0.208804	0.647964	0.93376		1.12708	-1.0478	15.4907	0.000145678	0.000461641		0.733615	-1.0478	9.53491	0.00255228	0.00655689		0.393467	-1.0478
1604	ENSG00000196352	CD55	CD55 molecule (Cromer blood group)	protein coding		0.814933	8.12136	37.7858	1.24456e-08	1.4985e-07		0.331623	7.52963	16.9784	4.629e-05	0.000610387		0.153447	7.52963	1.41683	0.234658	0.551502		-0.0180085	7.52963	0.0219264	0.88236	0.951506		0.0695135	7.52963	0.19899	0.655787	0.936487		1.00334	8.11772	39.1605	7.69925e-09	9.02068e-08		0.756884	8.11772	32.1359	1.17201e-07	1.39536e-06		0.246454	8.11772
2629	ENSG00000177628	GBA	glucosylceramidase beta	protein coding		0.814549	6.23922	51.1981	9.22348e-11	2.84022e-09		0.352031	5.80312	24.5314	1.09522e-06	3.28919e-05		0.103132	5.80312	0.815603	0.367032	0.674421		0.213817	5.80312	4.12866	0.0428469	0.263142		0.256766	5.80312	3.5993	0.0585497	0.873721		1.06319	6.24017	61.0062	3.6239e-12	1.52658e-10		0.746527	6.24017	44.407	1.10204e-09	3.40017e-08		0.316661	6.24017
80763	ENSG00000134548	SPX	spexin hormone	protein coding		0.81297	0.899472	15.2728	0.000159724	0.000510761		0.212007	0.20573	1.79084	0.181612	0.305796		0.447959	0.20573	3.20022	0.0744121	0.322946		-0.444211	0.20573	3.22342	0.0733737	0.319043		0.334273	0.20573	1.31215	0.252715	0.882954		1.16976	0.907348	21.7536	8.77794e-06	3.89509e-05		0.71063	0.907348	11.6981	0.000878936	0.00263614		0.459126	0.907348
101954273	ENSG00000207340	RNVU1-1	RNA, variant U1 small nuclear 1	snRNA		0.812606	-2.30505	2.34585	0.128444	0.182565		-0.583255	-2.59754	1.85744	0.173717	0.296318		1.02515	-2.59754	3.25107	0.0721585	0.31788		0.122935	-2.59754	0.0434651	0.834962	0.927234		-0.790825	-2.59754	0.914713	0.339467	0.890984		1.29281	-2.30365	3.71388	0.0565471	0.0895424		0.725393	-2.30365	1.82338	0.17969	0.253442		0.567414	-2.30365
51267	ENSG00000150048	CLEC1A	C-type lectin domain family 1 member A	protein coding		0.812477	1.79686	33.8805	5.67884e-08	5.28835e-07		0.330521	1.30671	11.0939	0.000949575	0.00597357		0.393433	1.30671	6.27003	0.0126914	0.125854		0.344277	1.30671	5.63197	0.0181246	0.200922		0.14823	1.30671	0.604363	0.437394	0.90525		1.01106	1.79496	35.1378	3.59666e-08	3.31291e-07		0.754422	1.79496	28.6797	4.72985e-07	4.43164e-06		0.256639	1.79496
9111	ENSG00000123609	NMI	N-myc and STAT interactor	protein coding		0.811632	6.56953	52.5652	5.73236e-11	1.9474e-09		0.468233	5.92489	31.1332	4.54142e-08	2.40741e-06		0.345841	5.92489	6.61622	0.0104784	0.113142		0.326849	5.92489	6.92725	0.00882956	0.15649		0.0500842	5.92489	0.0924931	0.761195	0.963743		1.04019	6.57011	59.8791	5.24324e-12	2.05527e-10		0.751758	6.57011	45.8866	6.45136e-10	2.23491e-08		0.288429	6.57011
8476	ENSG00000143776	CDC42BPA	CDC42 binding protein kinase alpha	protein coding		0.811524	0.547947	25.3585	1.83764e-06	1.03639e-05		0.411702	-0.135462	14.5172	0.00016155	0.00158904		0.285512	-0.135462	2.80294	0.0949013	0.36229		-0.0937207	-0.135462	0.321558	0.571002	0.777597		0.0502028	-0.135462	0.0574835	0.810646	0.971023		1.25879	0.549696	45.3303	7.885e-10	1.34659e-08		0.680907	0.549696	19.8213	2.0498e-05	0.000104838		0.577887	0.549696
948	ENSG00000135218	CD36	CD36 molecule	protein coding		0.811342	7.12935	30.8926	1.87203e-07	1.45462e-06		0.373026	6.45318	16.0024	7.58302e-05	0.00087565		0.375107	6.45318	6.46278	0.0114056	0.117692		0.44822	6.45318	11.0238	0.000985117	0.0540344		0.361887	6.45318	4.22671	0.0404642	0.873721		1.13966	7.14039	43.5084	1.52998e-09	2.29091e-08		0.744369	7.14039	27.5412	7.55544e-07	6.51492e-06		0.395287	7.14039
23105	ENSG00000053108	FSTL4	follistatin like 4	protein coding		0.810782	-0.708092	6.06524	0.0153104	0.0283273		0.82864	-0.950007	21.8255	4.12973e-06	9.49599e-05		0.35094	-0.950007	1.38649	0.239723	0.556408		-0.340566	-0.950007	1.35663	0.244842	0.520491		0.0672378	-0.950007	0.0353228	0.85102	0.976612		1.18299	-0.698271	9.10548	0.00316712	0.00704166		0.698879	-0.698271	4.38703	0.038511	0.0682398		0.484112	-0.698271
79628	ENSG00000169247	SH3TC2	SH3 domain and tetratricopeptide repeats 2	protein coding		0.810439	0.76135	14.3796	0.000242584	0.000733839		0.271928	0.221192	3.76559	0.0530449	0.12146		0.535865	0.221192	5.69527	0.0174916	0.150169		-0.0286797	0.221192	0.0184189	0.892116	0.95609		-0.0303045	0.221192	0.0123285	0.911647	0.985679		1.16512	0.768991	20.2057	1.72937e-05	7.07744e-05		0.713651	0.768991	11.171	0.00113618	0.00328122		0.451469	0.768991
59	ENSG00000107796	ACTA2	actin, alpha 2, smooth muscle, aorta	protein coding		0.810359	3.90687	15.2203	0.000163953	0.000522171		0.275415	3.62067	5.59959	0.0184575	0.0550242		0.188312	3.62067	0.975135	0.324021	0.639661		0.124579	3.62067	0.513696	0.473977	0.709985		0.211231	3.62067	0.905978	0.341779	0.890984		1.13239	3.9139	19.8215	2.0551e-05	8.21676e-05		0.730638	3.9139	12.353	0.000641274	0.00201476		0.401756	3.9139
79742	ENSG00000147113	CXorf36	chromosome X open reading frame 36	protein coding		0.81033	-3.90703	3.46727	0.0712698	0.109668		0.0977897	-4.04645	0.0885964	0.76613	0.846391		0.327056	-4.04645	0.491309	0.483767	0.755892		0.402652	-4.04645	0.804512	0.370308	0.629344		0.268196	-4.04645	0.226337	0.634523	0.932616		-0.0298483	-3.91961	0.00159674	0.968198	0.978042		0.827136	-3.91961	3.71166	0.0683925	0.111866		-0.856984	-3.91961
5210	ENSG00000114268	PFKFB4	6-phosphofructo-2-kinase/fructose-2,6-biphosphatase 4	protein coding		0.80861	7.341	56.2672	1.61398e-11	7.30545e-10		0.333501	6.89818	15.1526	0.000116799	0.00123004		0.214207	6.89818	2.46857	0.116962	0.397516		0.176708	6.89818	1.92369	0.166251	0.438752		0.146661	6.89818	0.78991	0.37468	0.893322		0.84491	7.3392	40.8759	4.04514e-09	5.24209e-08		0.79672	7.3392	51.6262	8.49777e-11	5.06563e-09		0.0481892	7.3392
1508	ENSG00000164733	CTSB	cathepsin B	protein coding		0.808609	9.53089	71.4193	1.2014e-13	2.2068e-11		0.366475	9.2143	29.5528	9.66531e-08	4.49034e-06		0.29801	9.2143	7.66331	0.00590699	0.0824317		0.351991	9.2143	12.7188	0.000407458	0.0303614		0.339791	9.2143	7.13011	0.00790021	0.818242		1.02778	9.53591	80.9819	7.66999e-15	1.22387e-12		0.754245	9.53591	63.6473	1.54005e-12	2.93111e-10		0.273536	9.53591
79056	ENSG00000135378	PRRG4	proline rich and Gla domain 4	protein coding		0.808094	5.87668	21.2314	1.08783e-05	4.85573e-05		0.570914	4.78723	23.1541	2.1484e-06	5.66581e-05		0.796177	4.78723	18.9541	1.71714e-05	0.00267262		0.0811132	4.78723	0.200381	0.654665	0.829875		0.281706	4.78723	1.5127	0.219476	0.877969		0.916514	5.88101	17.2476	6.51876e-05	0.000226871		0.794516	5.88101	19.6367	2.23048e-05	0.000112896		0.121998	5.88101
3753	ENSG00000180509	KCNE1	potassium voltage-gated channel subfamily E regulatory subunit 1	protein coding		0.807223	2.49931	27.8087	6.59738e-07	4.303e-06		0.0887858	2.10838	0.870097	0.351511	0.492228		-0.0225424	2.10838	0.0222311	0.881552	0.957169		0.333908	2.10838	5.92533	0.0153772	0.188993		0.220449	2.10838	1.52123	0.218184	0.877969		1.10155	2.50067	36.5229	2.1044e-08	2.09604e-07		0.721035	2.50067	22.564	6.17887e-06	3.80537e-05		0.38051	2.50067
9123	ENSG00000141526	SLC16A3	solute carrier family 16 member 3	protein coding		0.806969	9.10038	59.9023	4.78229e-12	3.13048e-10		0.38422	8.68743	19.6063	1.24034e-05	0.000222402		0.108595	8.68743	0.605156	0.437094	0.725444		0.156581	8.68743	1.46046	0.227596	0.503635		0.162767	8.68743	0.947462	0.330976	0.890984		0.988008	9.09585	63.0329	1.87698e-12	8.90409e-11		0.74631	9.09585	52.1505	7.08835e-11	4.52974e-09		0.241699	9.09585
79838	ENSG00000103534	TMC5	transmembrane channel like 5	protein coding		0.806924	-0.947722	7.85522	0.00597359	0.0123498		0.368138	-1.16559	3.26688	0.07147	0.152199		0.0179602	-1.16559	0.00287949	0.957233	0.984211		0.398343	-1.16559	1.7417	0.187705	0.463171		0.221752	-1.16559	0.326534	0.568039	0.92207		1.1699	-0.941078	10.7755	0.0013792	0.00338521		0.727731	-0.941078	6.23705	0.0139918	0.0285715		0.442172	-0.941078
684	ENSG00000130303	BST2	bone marrow stromal cell antigen 2	protein coding		0.806638	7.45296	31.0243	1.77491e-07	1.39062e-06		0.800741	7.37334	63.8491	1.56626e-14	7.40347e-12		0.395974	7.37334	5.91834	0.0154373	0.140718		0.703833	7.37334	23.0918	2.21507e-06	0.000874785		0.131585	7.37334	0.435722	0.509588	0.912094		1.02658	7.45838	33.4994	6.83102e-08	5.75211e-07		0.749409	7.45838	26.3696	1.22901e-06	9.76067e-06		0.277175	7.45838
147495	ENSG00000154856	APCDD1	APC down-regulated 1	protein coding		0.806631	1.14612	13.2645	0.000411245	0.00116292		0.40378	0.886378	10.8315	0.00108973	0.00663369		0.267711	0.886378	1.93645	0.164856	0.463633		-0.18058	0.886378	0.923468	0.337167	0.602515		0.627079	0.886378	7.89497	0.00520948	0.747224		0.555352	1.14714	4.24367	0.0417578	0.0685205		0.886508	1.14714	15.211	0.00016587	0.000630321		-0.331157	1.14714
90288	ENSG00000172771	EFCAB12	EF-hand calcium binding domain 12	protein coding		0.806614	2.27593	31.5254	1.44992e-07	1.16325e-06		0.0670602	1.91682	0.544329	0.461092	0.598541		-0.407561	1.91682	7.472	0.00655484	0.0877515		-0.113482	1.91682	0.687333	0.407585	0.659357		0.00190487	1.91682	0.000117972	0.99134	0.998691		1.03352	2.26302	36.406	2.20132e-08	2.1734e-07		0.723537	2.26302	26.3033	1.26341e-06	9.96904e-06		0.309981	2.26302
8727	ENSG00000119326	CTNNAL1	catenin alpha like 1	protein coding		0.806169	1.62446	14.7999	0.000199179	0.000618523		0.0653745	1.64575	0.179069	0.67241	0.77529		0.194631	1.64575	0.593442	0.441562	0.727225		-0.189244	1.64575	0.638028	0.424917	0.672856		0.42882	1.64575	2.29287	0.130787	0.873721		1.1396	1.62196	20.355	1.61918e-05	6.67315e-05		0.69802	1.62196	11.053	0.00120366	0.00344834		0.44158	1.62196
1536	ENSG00000165168	CYBB	cytochrome b-245 beta chain	protein coding		0.805499	9.03631	49.5048	1.6723e-10	4.45485e-09		0.339224	8.37492	22.2657	3.32441e-06	8.00543e-05		0.494743	8.37492	19.5313	1.28759e-05	0.00239294		0.320339	8.37492	9.33896	0.00239922	0.0847886		0.268206	8.37492	3.90032	0.0489889	0.873721		1.05979	9.04239	59.6311	5.68912e-12	2.20813e-10		0.743984	9.04239	43.3723	1.60779e-09	4.55166e-08		0.315808	9.04239
375307	ENSG00000158428	CATIP	ciliogenesis associated TTC17 interacting protein	protein coding		0.805354	-0.440733	28.2288	5.54611e-07	3.69826e-06		0.55674	-0.555593	25.0832	8.36935e-07	2.64755e-05		0.132167	-0.555593	0.53576	0.464639	0.742831		0.418205	-0.555593	6.54539	0.0108963	0.166407		0.171437	-0.555593	0.63296	0.426761	0.90298		0.966652	-0.440024	26.8823	9.92616e-07	5.82336e-06		0.760332	-0.440024	24.2439	3.00878e-06	2.05668e-05		0.20632	-0.440024
79772	ENSG00000175471	MCTP1	multiple C2 and transmembrane domain containing 1	protein coding		0.804552	5.05353	41.0709	3.59114e-09	5.32169e-08		0.364137	4.20115	17.0475	4.47042e-05	0.000596471		0.536209	4.20115	15.2819	0.000109354	0.00859434		0.0476357	4.20115	0.128834	0.719841	0.868438		0.143288	4.20115	0.71557	0.398125	0.897855		1.08729	5.05722	52.9892	5.3102e-11	1.39344e-09		0.735281	5.05722	35.4704	3.1607e-08	4.85696e-07		0.352008	5.05722
5423	ENSG00000070501	POLB	DNA polymerase beta	protein coding		0.804547	5.05861	44.1639	1.14186e-09	2.11217e-08		0.406069	4.56314	32.6108	2.24929e-08	1.35759e-06		0.348019	4.56314	9.03694	0.00281866	0.0546336		0.259077	4.56314	6.03989	0.0144248	0.185646		0.0818172	4.56314	0.349133	0.55495	0.92056		1.06214	5.05895	53.3896	4.62876e-11	1.23306e-09		0.73914	5.05895	38.3894	1.03096e-08	1.98577e-07		0.322998	5.05895
3566	ENSG00000077238	IL4R	interleukin 4 receptor	protein coding		0.804174	8.75035	32.7516	8.88145e-08	7.6919e-07		0.330094	8.37335	16.4961	5.90583e-05	0.000727158		-0.0993829	8.37335	0.567798	0.451595	0.734344		-0.112756	8.37335	0.826396	0.363884	0.624473		-0.139711	8.37335	0.751826	0.386437	0.895951		1.03339	8.74601	37.4992	1.44713e-08	1.54566e-07		0.731493	8.74601	27.2442	8.5425e-07	7.22795e-06		0.301899	8.74601
4807	ENSG00000171786	NHLH1	nescient helix-loop-helix 1	protein coding		0.802839	0.565485	23.9533	3.33916e-06	1.74318e-05		0.162468	0.331122	2.67453	0.10278	0.200694		-0.340136	0.331122	4.33778	0.037933	0.225528		-0.0262471	0.331122	0.0310195	0.860289	0.939898		0.168869	0.331122	0.804534	0.3703	0.892811		1.15526	0.56618	34.9117	3.9277e-08	3.55682e-07		0.701469	0.56618	18.8548	3.1515e-05	0.000151136		0.453792	0.56618
1089	ENSG00000105352	CEACAM4	carcinoembryonic antigen related cell adhesion molecule 4	protein coding		0.802638	6.2781	31.8502	1.27451e-07	1.04481e-06		0.236082	5.81083	4.20075	0.0410812	0.100226		-0.0798348	5.81083	0.183966	0.668226	0.863615		0.0397266	5.81083	0.05342	0.817338	0.91906		0.239701	5.81083	1.21633	0.270768	0.88556		0.803701	6.2687	21.1151	1.16108e-05	4.98411e-05		0.779628	6.2687	29.2526	3.75065e-07	3.64711e-06		0.0240736	6.2687
150	ENSG00000150594	ADRA2A	adrenoceptor alpha 2A	protein coding		0.802048	-0.201256	9.11592	0.00313879	0.00702023		0.327667	-0.643453	4.0791	0.0441069	0.105553		0.784221	-0.643453	9.86813	0.0018113	0.042834		-0.398289	-0.643453	2.48926	0.115444	0.378905		-0.0111333	-0.643453	0.00110702	0.973475	0.995636		0.874825	-0.195881	6.98218	0.00943328	0.0184954		0.79196	-0.195881	8.32952	0.00469614	0.0111212		0.0828648	-0.195881
30817	ENSG00000127507	ADGRE2	adhesion G protein-coupled receptor E2	protein coding		0.801747	8.02131	33.8473	5.75386e-08	5.33414e-07		0.151833	7.50785	2.53271	0.112327	0.214303		0.202487	7.50785	1.82634	0.177351	0.482194		0.0539967	7.50785	0.144692	0.703869	0.858271		-0.014473	7.50785	0.00614342	0.937566	0.989584		0.97576	8.01827	34.3305	4.92833e-08	4.33237e-07		0.745993	8.01827	28.8359	4.43706e-07	4.21988e-06		0.229767	8.01827
3428	ENSG00000163565	IFI16	interferon gamma inducible protein 16	protein coding		0.801718	8.77031	46.3953	5.07462e-10	1.09066e-08		0.439011	8.15308	29.7293	8.88165e-08	4.2007e-06		0.50756	8.15308	16.1203	7.14329e-05	0.00671682		0.305355	8.15308	6.57342	0.0107289	0.165456		0.195224	8.15308	1.57991	0.209533	0.877969		0.960286	8.77053	44.4503	1.08479e-09	1.73049e-08		0.757376	8.77053	40.2179	5.173e-09	1.13813e-07		0.20291	8.77053
55505	ENSG00000182117	NOP10	NOP10 ribonucleoprotein	protein coding		0.80113	6.23984	40.3589	4.69023e-09	6.65095e-08		0.395413	6.32426	18.5631	2.08792e-05	0.000330061		-0.00253475	6.32426	0.000278298	0.986699	0.99603		0.160496	6.32426	1.37413	0.241826	0.518476		-0.0232003	6.32426	0.0166362	0.897439	0.983663		1.08583	6.24122	52.503	6.27694e-11	1.61151e-09		0.723668	6.24122	34.1552	5.27871e-08	7.32023e-07		0.362163	6.24122
3142	ENSG00000136630	HLX	H2.0 like homeobox	protein coding		0.800668	6.41546	23.2053	4.61321e-06	2.30982e-05		0.412932	6.00378	16.1649	6.9837e-05	0.000817803		0.164427	6.00378	0.992051	0.319865	0.636983		0.17008	6.00378	1.22876	0.268337	0.542826		0.168731	6.00378	0.724024	0.395355	0.897855		0.923931	6.41136	20.7607	1.35671e-05	5.71606e-05		0.756932	6.41136	20.0024	1.89467e-05	9.84221e-05		0.166999	6.41136
51316	ENSG00000145287	PLAC8	placenta specific 8	protein coding		0.80021	7.19219	23.8237	3.53536e-06	1.82928e-05		0.51466	6.9847	43.9947	1.11388e-10	1.4423e-08		0.274254	6.9847	4.81429	0.0288199	0.196268		0.470071	6.9847	17.0764	4.40572e-05	0.00695972		0.0395107	6.9847	0.0669736	0.795933	0.969901		1.35406	7.19765	53.8494	3.96572e-11	1.08385e-09		0.638555	7.19765	18.3612	3.93394e-05	0.000182807		0.715502	7.19765
5691	ENSG00000277791	PSMB3	proteasome subunit beta 3	protein coding		0.799744	7.65519	83.6027	3.13659e-15	2.60782e-12		0.490026	7.38954	36.4898	3.6119e-09	3.06528e-07		0.187986	7.38954	2.00308	0.157786	0.456175		0.152769	7.38954	1.57164	0.210728	0.486604		-0.019465	7.38954	0.0147283	0.903469	0.984351		0.930058	7.65461	75.7301	3.62143e-14	3.89168e-12		0.763461	7.65461	74.6172	5.06115e-14	3.80719e-11		0.166597	7.65461
27180	ENSG00000129450	SIGLEC9	sialic acid binding Ig like lectin 9	protein coding		0.799532	6.66408	40.19	4.99413e-09	7.02514e-08		0.385961	6.13677	22.7539	2.61482e-06	6.57744e-05		0.205623	6.13677	2.54595	0.111395	0.389849		0.232674	6.13677	3.74301	0.0537589	0.284738		0.224642	6.13677	2.09839	0.148266	0.873721		1.1013	6.66034	56.6493	1.53292e-11	4.94196e-10		0.699223	6.66034	33.1783	7.75221e-08	1.0005e-06		0.402073	6.66034
10404	ENSG00000104324	CPQ	carboxypeptidase Q	protein coding		0.798647	6.67923	65.4882	7.76582e-13	8.23333e-11		0.316225	6.20555	16.0952	7.23474e-05	0.000842205		0.262804	6.20555	4.42403	0.0360827	0.220588		0.109152	6.20555	0.859799	0.354374	0.6162		0.0921009	6.20555	0.365812	0.545651	0.91872		0.881665	6.67739	53.2223	4.90201e-11	1.29928e-09		0.774959	6.67739	59.1623	6.64035e-12	8.19513e-10		0.106707	6.67739
29992	ENSG00000085514	PILRA	paired immunoglobin like type 2 receptor alpha	protein coding		0.79802	8.54539	66.976	4.83355e-13	5.69818e-11		0.301848	8.11193	13.0106	0.000350398	0.00285174		0.237705	8.11193	3.19773	0.0745244	0.322946		0.215011	8.11193	3.03377	0.0823445	0.333036		0.110672	8.11193	0.471874	0.492539	0.911572		0.958089	8.544	66.4868	6.22991e-13	3.69087e-11		0.751837	8.544	59.3035	6.33788e-12	7.99834e-10		0.206252	8.544
100131439	ENSG00000204345	CD300LD	CD300 molecule like family member d	protein coding		0.797596	1.83541	5.60579	0.0196226	0.0351529		0.488469	0.846272	4.49772	0.034577	0.0882699		0.497991	0.846272	1.91717	0.166969	0.466916		-0.338095	0.846272	0.881457	0.34839	0.611822		0.134442	0.846272	0.0909268	0.763164	0.963743		0.959071	1.84481	5.22531	0.0241838	0.0424055		0.777469	1.84481	5.09986	0.0259082	0.048446		0.181602	1.84481
1084	ENSG00000170956	CEACAM3	carcinoembryonic antigen related cell adhesion molecule 3	protein coding		0.79754	7.71563	42.9501	1.78437e-09	3.02443e-08		0.471879	7.25211	20.0251	1.00704e-05	0.000190745		0.102982	7.25211	0.363564	0.546888	0.797414		0.296366	7.25211	3.59466	0.0587116	0.293134		0.0250286	7.25211	0.0145993	0.90389	0.984538		1.01152	7.71031	47.9394	3.09676e-10	6.13033e-09		0.728961	7.71031	36.4268	2.18371e-08	3.58248e-07		0.282563	7.71031
121456	ENSG00000227825	SLC9A7P1	solute carrier family 9 member 7 pseudogene 1	transcribed processed pseudogene		0.797376	1.67913	36.4039	2.11894e-08	2.29739e-07		0.151102	1.16816	2.47571	0.116436	0.220096		0.356786	1.16816	5.98066	0.0149094	0.138056		0.0711892	1.16816	0.256935	0.612523	0.804994		0.147934	1.16816	0.673909	0.412198	0.90011		0.950401	1.68134	34.4718	4.66331e-08	4.12004e-07		0.759333	1.68134	31.9033	1.28581e-07	1.49904e-06		0.191068	1.68134
7295	ENSG00000136810	TXN	thioredoxin	protein coding		0.797147	4.91551	22.9187	5.21961e-06	2.57428e-05		0.499986	4.95145	18.7035	1.94627e-05	0.000311817		-0.130974	4.95145	0.447067	0.504131	0.770189		0.198652	4.95145	1.3271	0.250035	0.525287		0.0683368	4.95145	0.0919482	0.761878	0.963743		1.13848	4.91138	33.3111	7.38186e-08	6.14157e-07		0.687373	4.91138	17.9013	4.84314e-05	0.000219532		0.451109	4.91138
3050	ENSG00000130656	HBZ	hemoglobin subunit zeta	protein coding		0.796964	-1.03034	2.73284	0.101113	0.148447		0.841173	-0.724904	7.83277	0.00538871	0.022099		-0.199958	-0.724904	0.141548	0.706954	0.88206		0.0829745	-0.724904	0.0322872	0.857493	0.938188		1.17609	-0.724904	4.95775	0.0265517	0.873721		0.990209	-1.01916	2.77604	0.098539	0.144532		0.781325	-1.01916	2.53308	0.114361	0.173458		0.208884	-1.01916
259215	ENSG00000204424	LY6G6F	lymphocyte antigen 6 family member G6F	protein coding		0.796615	-0.0547014	12.2031	0.000684247	0.00181299		0.200308	-0.413963	1.44066	0.230769	0.36491		-0.162863	-0.413963	0.362399	0.54753	0.797982		-0.137241	-0.413963	0.300114	0.584128	0.785902		-0.0301107	-0.413963	0.00880532	0.925288	0.987863		1.26438	-0.0549752	21.5589	9.55435e-06	4.20301e-05		0.628674	-0.0549752	7.82471	0.00608575	0.0139026		0.635711	-0.0549752
390036	ENSG00000196778	OR52K1	olfactory receptor family 52 subfamily K member 1	protein coding		0.796608	-1.37298	18.9676	2.95753e-05	0.000116724		-0.0488159	-2.09545	0.0862125	0.769206	0.848376		-0.0410376	-2.09545	0.0252662	0.873789	0.954138		0.346681	-2.09545	2.1931	0.139446	0.409446		0.288825	-2.09545	0.9157	0.339205	0.890984		1.08569	-1.3915	25.4555	1.80247e-06	9.73455e-06		0.668514	-1.3915	14.0365	0.00028739	0.00100632		0.417179	-1.3915
23001	ENSG00000163625	WDFY3	WD repeat and FYVE domain containing 3	protein coding		0.796539	6.34441	33.5699	6.42598e-08	5.83733e-07		0.38729	5.53772	12.841	0.000382497	0.00303939		0.272893	5.53772	2.56679	0.109947	0.387598		-0.0215867	5.53772	0.0173715	0.89521	0.957133		0.101898	5.53772	0.237348	0.626404	0.930538		0.952308	6.33901	32.556	9.92977e-08	7.95843e-07		0.74478	6.33901	28.7061	4.68357e-07	4.40829e-06		0.207528	6.33901
113730	ENSG00000130487	KLHDC7B	kelch domain containing 7B	protein coding		0.796347	4.45914	16.8674	7.66754e-05	0.000268152		0.54651	4.38818	30.6315	5.76934e-08	2.95183e-06		0.545275	4.38818	12.3232	0.000500168	0.0214705		0.624731	4.38818	19.0712	1.61965e-05	0.00338641		0.317917	4.38818	2.81828	0.0940052	0.873721		1.10336	4.46488	21.5892	9.45879e-06	4.16561e-05		0.712141	4.46488	13.3898	0.000390769	0.00131452		0.391223	4.46488
23313	ENSG00000100364	KIAA0930	KIAA0930	protein coding		0.7961	7.88772	68.0977	3.3899e-13	4.50002e-11		0.372454	7.6627	32.2274	2.69831e-08	1.5671e-06		0.251116	7.6627	5.76049	0.0168632	0.147282		0.303179	7.6627	9.9374	0.00174606	0.0733575		0.283127	7.6627	5.18399	0.0233423	0.873721		0.981846	7.89179	70.5764	1.73679e-13	1.3998e-11		0.750429	7.89179	60.426	4.38143e-12	6.59176e-10		0.231417	7.89179
8460	ENSG00000169902	TPST1	tyrosylprotein sulfotransferase 1	protein coding		0.796032	3.26521	8.83362	0.00362322	0.00795056		0.111963	2.48177	0.784368	0.37636	0.516493		-0.00918586	2.48177	0.0019927	0.964418	0.98774		-0.018854	2.48177	0.0100258	0.920294	0.969904		0.061132	2.48177	0.0637568	0.800788	0.971023		1.21912	3.26042	15.0554	0.000178629	0.00055373		0.614606	3.26042	5.3776	0.0222515	0.0424782		0.604516	3.26042
64386	ENSG00000008516	MMP25	matrix metallopeptidase 25	protein coding		0.795741	10.5479	25.481	1.74499e-06	9.91214e-06		0.236165	10.0729	4.30904	0.0385715	0.0955788		-0.0149967	10.0729	0.00682737	0.93419	0.975716		0.00536265	10.0729	0.000993177	0.974875	0.992579		0.143922	10.0729	0.439635	0.507694	0.912094		0.978761	10.5411	26.5208	1.15378e-06	6.62671e-06		0.728089	10.5411	21.0535	1.19144e-05	6.62715e-05		0.250672	10.5411
7755	ENSG00000122386	ZNF205	zinc finger protein 205	protein coding		0.795694	0.225048	10.6931	0.00142929	0.0035087		0.243179	0.241079	3.03026	0.0825214	0.16943		-0.0990414	0.241079	0.199659	0.655247	0.856511		0.490553	0.241079	6.10604	0.0139028	0.183047		0.193649	0.241079	0.53332	0.465657	0.908338		0.697546	0.221979	5.34576	0.0226352	0.0400054		0.803413	0.221979	10.3758	0.00167963	0.00459608		-0.105867	0.221979
10745	ENSG00000116793	PHTF1	putative homeodomain transcription factor 1	protein coding		0.795621	4.36847	35.8984	2.57955e-08	2.68254e-07		0.247587	3.66873	13.0121	0.000350135	0.00285107		0.208853	3.66873	3.74415	0.0537226	0.274963		-0.0727119	3.66873	0.493271	0.482895	0.715197		0.144099	3.66873	1.20611	0.272788	0.88556		1.17174	4.36826	59.5373	5.86767e-12	2.2663e-10		0.680106	4.36826	29.2638	3.7261e-07	3.62893e-06		0.49163	4.36826
150209	ENSG00000183773	AIFM3	apoptosis inducing factor, mitochondria associated 3	protein coding		0.795548	2.70533	20.339	1.60713e-05	6.87087e-05		0.235993	2.42496	5.2331	0.022701	0.0642896		0.375534	2.42496	5.50393	0.0194788	0.159199		-0.0240784	2.42496	0.0240797	0.876763	0.947953		0.0346867	2.42496	0.0304715	0.861516	0.977572		1.09513	2.71441	26.2293	1.30323e-06	7.35718e-06		0.72562	2.71441	17.0593	7.08721e-05	0.000305392		0.369508	2.71441
146439	ENSG00000162069	BICDL2	BICD family like cargo adaptor 2	protein coding		0.795458	1.38387	6.23739	0.0139673	0.0261175		0.242006	0.847452	1.51792	0.218684	0.350395		-0.418426	0.847452	1.67779	0.195993	0.50656		0.362067	0.847452	1.62215	0.203558	0.479369		-0.0959187	0.847452	0.0620517	0.803414	0.971023		1.39689	1.38207	14.0711	0.000283116	0.000837794		0.518857	1.38207	2.75303	0.0999288	0.154762		0.878033	1.38207
4783	ENSG00000165030	NFIL3	nuclear factor, interleukin 3 regulated	protein coding		0.795332	6.58132	38.8073	8.42872e-09	1.08604e-07		0.401472	5.89813	19.7128	1.17629e-05	0.000214077		0.332845	5.89813	5.41359	0.0204972	0.163615		0.120555	5.89813	0.787672	0.375358	0.633519		0.120227	5.89813	0.469459	0.493647	0.911572		0.958804	6.58145	37.7957	1.29224e-08	1.40783e-07		0.750013	6.58145	33.5405	6.72041e-08	8.90623e-07		0.208791	6.58145
3371	ENSG00000041982	TNC	tenascin C	protein coding		0.795129	-4.10008	6.72779	0.0941417	0.139626		0.537833	-4.29237	3.6992	0.0849121	0.173011		0.3468	-4.29237	0.643353	0.433212	0.723159		-0.735031	-4.29237	2.34717	0.17639	0.45186		-0.561908	-4.29237	0.873727	0.415683	0.90011		1.02698	-4.0978	6.79621	0.0925938	0.137111		0.756558	-4.0978	5.99332	0.112883	0.171678		0.270419	-4.0978
8991	ENSG00000143416	SELENBP1	selenium binding protein 1	protein coding		0.794664	6.94744	6.4778	0.0122888	0.02331		0.44571	7.55107	3.2649	0.0715556	0.152306		0.368626	7.55107	0.770246	0.380687	0.685011		0.576886	7.55107	2.51092	0.113879	0.377122		0.599555	7.55107	1.76585	0.184681	0.877969		1.2505	6.94236	10.9143	0.00128957	0.00318751		0.629389	6.94236	4.08248	0.0457691	0.0793039		0.621106	6.94236
6237	ENSG00000126458	RRAS	related RAS viral (r-ras) oncogene homolog	protein coding		0.794493	5.11668	40.4384	4.55246e-09	6.49641e-08		0.459112	5.15998	28.4434	1.6464e-07	6.89871e-06		0.212044	5.15998	2.33544	0.127278	0.411684		0.34964	5.15998	7.62972	0.0060158	0.13135		0.0790053	5.15998	0.222766	0.637207	0.932807		1.07209	5.12264	51.0154	1.05052e-10	2.49925e-09		0.727397	5.12264	35.1275	3.61116e-08	5.43809e-07		0.344692	5.12264
2214	ENSG00000203747	FCGR3A	Fc fragment of IgG receptor IIIa	protein coding		0.79373	9.49396	42.9264	1.80001e-09	3.03924e-08		0.346884	8.97715	14.6586	0.000150285	0.00150161		0.53207	8.97715	14.3309	0.000177712	0.0113656		0.164225	8.97715	1.49601	0.222032	0.498048		0.254338	8.97715	2.19612	0.139174	0.873721		0.899826	9.49143	36.7048	1.96216e-08	1.98619e-07		0.763565	9.49143	38.2822	1.07379e-08	2.03879e-07		0.136262	9.49143
6891	ENSG00000204267	TAP2	transporter 2, ATP binding cassette subfamily B member	protein coding		0.793415	7.04784	51.3842	8.64329e-11	2.69306e-09		0.354123	6.47162	26.4901	4.22642e-07	1.49697e-05		0.467027	6.47162	18.7703	1.8824e-05	0.00277834		0.276163	6.47162	7.43107	0.00670269	0.137577		0.145442	6.47162	1.20286	0.273435	0.88598		1.00506	7.04785	57.4275	1.18142e-11	4.04835e-10		0.732905	7.04785	44.5065	1.06287e-09	3.31168e-08		0.272155	7.04785
57636	ENSG00000275832	ARHGAP23	Rho GTPase activating protein 23	protein coding		0.793326	0.121034	24.1568	3.06114e-06	1.61297e-05		0.458733	-0.221131	18.1065	2.62455e-05	0.000392097		0.560672	-0.221131	10.8067	0.00110401	0.0334384		0.471867	-0.221131	9.00089	0.0028735	0.0961708		0.510597	-0.221131	6.49537	0.0112018	0.855451		1.04003	0.12869	28.2456	5.65134e-07	3.5724e-06		0.738203	0.12869	20.7558	1.35752e-05	7.40239e-05		0.301824	0.12869
7099	ENSG00000136869	TLR4	toll like receptor 4	protein coding		0.793184	7.80963	33.5746	6.40804e-08	5.82438e-07		0.338125	7.039	12.9256	0.000366131	0.00294639		0.404154	7.039	7.52915	0.00635402	0.0863064		0.0738363	7.039	0.275937	0.599678	0.797045		0.161564	7.039	0.805576	0.369991	0.892811		1.03272	7.80756	39.9154	5.79453e-09	7.10566e-08		0.718648	7.80756	27.8235	6.72366e-07	5.92697e-06		0.31407	7.80756
5696	ENSG00000204264	PSMB8	proteasome subunit beta 8	protein coding		0.792855	8.49113	72.4006	8.87585e-14	1.79759e-11		0.442029	8.16067	45.6889	5.13122e-11	7.50536e-09		0.283441	8.16067	7.17204	0.007721	0.0955118		0.306911	8.16067	10.0681	0.00162938	0.0709836		-0.0478691	8.16067	0.136827	0.711659	0.954265		1.00913	8.49167	82.3846	5.10478e-15	9.0607e-13		0.733056	8.49167	64.2044	1.28792e-12	2.48113e-10		0.276077	8.49167
1241	ENSG00000213903	LTB4R	leukotriene B4 receptor	protein coding		0.791833	7.17765	57.6971	9.96987e-12	5.08045e-10		0.294527	6.82052	20.306	8.75892e-06	0.000171882		0.040322	6.82052	0.146757	0.701865	0.879996		0.174435	6.82052	3.24014	0.0726347	0.318286		0.120042	6.82052	0.907068	0.341489	0.890984		0.996141	7.17564	65.2252	9.29601e-13	5.08129e-11		0.728571	7.17564	50.2495	1.37221e-10	7.10713e-09		0.26757	7.17564
10610	ENSG00000070731	ST6GALNAC2	ST6 N-acetylgalactosaminide alpha-2,6-sialyltransferase 2	protein coding		0.79162	4.38713	27.3851	7.87875e-07	5.01251e-06		0.222002	3.88886	3.74144	0.0538088	0.122751		0.226322	3.88886	1.55578	0.213041	0.526667		0.054634	3.88886	0.101724	0.749942	0.883643		0.187952	3.88886	0.743249	0.389157	0.895951		0.970918	4.38737	27.4892	7.7342e-07	4.6901e-06		0.74666	4.38737	23.6866	3.82148e-06	2.51428e-05		0.224258	4.38737
90952	ENSG00000149564	ESAM	endothelial cell adhesion molecule	protein coding		0.791474	4.03498	15.9612	0.00011628	0.000385981		0.194483	3.6935	2.67316	0.102868	0.200817		0.268658	3.6935	2.00414	0.157676	0.456155		-0.0610254	3.6935	0.117019	0.732476	0.874386		0.0685997	3.6935	0.0908669	0.76324	0.963743		1.0972	4.03734	20.6233	1.44303e-05	6.03538e-05		0.695313	4.03734	12.2321	0.000679692	0.00211402		0.401885	4.03734
348174	ENSG00000157322	CLEC18A	C-type lectin domain family 18 member A	protein coding		0.791106	0.239626	16.3663	9.62995e-05	0.000327925		0.176569	0.100574	2.0708	0.150953	0.267746		0.0948151	0.100574	0.242159	0.622931	0.840695		0.109615	0.100574	0.363493	0.546927	0.760479		-0.0290003	0.100574	0.0148483	0.903078	0.98432		0.922334	0.235098	14.7653	0.000204159	0.000622487		0.752298	0.235098	14.0826	0.000281217	0.000988074		0.170036	0.235098
54106	ENSG00000239732	TLR9	toll like receptor 9	protein coding		0.790698	0.626149	26.2838	1.24501e-06	7.44977e-06		0.231367	0.166586	3.56872	0.0596266	0.132572		-0.0863003	0.166586	0.199212	0.655608	0.856841		0.219849	0.166586	1.52	0.21837	0.493913		-0.153381	0.166586	0.415858	0.519394	0.913094		0.991813	0.625058	28.0015	6.24811e-07	3.88435e-06		0.735207	0.625058	22.1131	7.50949e-06	4.48327e-05		0.256605	0.625058
3779	ENSG00000145936	KCNMB1	potassium calcium-activated channel subfamily M regulatory beta subunit 1	protein coding		0.790595	2.99086	43.5319	1.43995e-09	2.53872e-08		0.36092	2.7132	27.2742	2.89246e-07	1.09837e-05		0.311509	2.7132	8.25586	0.00428647	0.0683396		0.41798	2.7132	17.3565	3.82599e-05	0.00649883		0.30877	2.7132	5.59987	0.0184547	0.873721		1.0027	3.00036	48.446	2.58768e-10	5.26503e-09		0.747681	3.00036	39.3391	7.19759e-09	1.469e-07		0.255023	3.00036
4311	ENSG00000196549	MME	membrane metalloendopeptidase	protein coding		0.790056	8.49053	29.0296	3.99054e-07	2.77459e-06		0.265262	7.69167	4.73311	0.0301932	0.0797594		0.280719	7.69167	2.06766	0.151262	0.447645		0.0314649	7.69167	0.0295773	0.863543	0.941955		0.174095	7.69167	0.560503	0.454513	0.908304		0.968585	8.48027	30.4672	2.28751e-07	1.62919e-06		0.722359	8.48027	24.2398	3.014e-06	2.05846e-05		0.246226	8.48027
5321	ENSG00000116711	PLA2G4A	phospholipase A2 group IVA	protein coding		0.788956	2.59158	32.7108	9.02682e-08	7.79101e-07		0.289026	1.92843	11.2511	0.000874533	0.00560219		0.418883	1.92843	9.89102	0.00178947	0.0426453		0.327444	1.92843	6.83232	0.00930237	0.157955		0.184715	1.92843	1.26848	0.260751	0.882954		1.23278	2.59913	62.9397	1.93429e-12	9.1485e-11		0.671688	2.59913	27.7671	6.88179e-07	6.03953e-06		0.561088	2.59913
6773	ENSG00000170581	STAT2	signal transducer and activator of transcription 2	protein coding		0.788905	8.61235	30.7943	1.94651e-07	1.5073e-06		0.56262	8.10722	35.3767	6.09106e-09	4.67483e-07		0.58387	8.10722	15.6462	9.08582e-05	0.0076911		0.564201	8.10722	16.741	5.21809e-05	0.00763243		0.220222	8.10722	1.43697	0.231366	0.881504		0.935949	8.61683	28.657	4.77388e-07	3.08185e-06		0.750835	8.61683	26.7119	1.06551e-06	8.69864e-06		0.185114	8.61683
79094	ENSG00000128965	CHAC1	ChaC glutathione specific gamma-glutamylcyclotransferase 1	protein coding		0.788087	-1.29996	11.1528	0.00114034	0.00286323		0.353888	-1.44598	4.83018	0.0285588	0.0766077		0.190178	-1.44598	0.519128	0.47165	0.747129		-0.225174	-1.44598	0.800005	0.371649	0.6302		0.279912	-1.44598	0.822918	0.364894	0.892357		1.26411	-1.29832	20.0815	1.82691e-05	7.43232e-05		0.646691	-1.29832	7.77619	0.00624009	0.0142141		0.617417	-1.29832
7097	ENSG00000137462	TLR2	toll like receptor 2	protein coding		0.787886	8.62109	35.694	2.79091e-08	2.85729e-07		0.491421	7.93714	34.175	1.07297e-08	7.66956e-07		0.523798	7.93714	15.5435	9.57266e-05	0.00791724		0.235305	7.93714	3.53722	0.0607583	0.295957		0.23419	7.93714	2.09702	0.148398	0.873721		1.02246	8.62171	41.2085	3.57382e-09	4.74796e-08		0.722271	8.62171	29.9451	2.82515e-07	2.87362e-06		0.300193	8.62171
7041	ENSG00000140682	TGFB1I1	transforming growth factor beta 1 induced transcript 1	protein coding		0.785052	1.81485	15.0682	0.000175734	0.000553773		0.283921	1.61211	3.61711	0.0579319	0.129979		0.364841	1.61211	2.26679	0.132991	0.422708		-0.07459	1.61211	0.110427	0.739839	0.878298		0.033869	1.61211	0.0139583	0.906014	0.985177		1.08884	1.81677	19.6004	2.26074e-05	8.93938e-05		0.681598	1.81677	11.2044	0.00111777	0.00323217		0.407243	1.81677
1687	ENSG00000105928	DFNA5	DFNA5, deafness associated tumor suppressor	protein coding		0.784784	0.515844	5.56704	0.0200378	0.0358074		0.243953	0.275605	2.60084	0.107624	0.207662		1.06711	0.275605	24.9528	8.91825e-07	0.000402519		0.769554	0.275605	14.1793	0.000192065	0.0192028		0.215715	0.275605	0.598262	0.439715	0.90525		1.54393	0.521201	16.7891	8.0252e-05	0.00027322		0.448006	0.521201	2.01593	0.15849	0.228041		1.09593	0.521201
140706	ENSG00000101331	CCM2L	CCM2 like scaffolding protein	protein coding		0.782561	-1.96072	9.07898	0.00319789	0.00712914		0.426347	-2.40663	5.86673	0.0158892	0.0491391		-0.361139	-2.40663	1.42799	0.232827	0.549442		0.237581	-2.40663	0.825827	0.364049	0.624487		0.0773736	-2.40663	0.0509895	0.82147	0.972701		1.00761	-1.97857	9.73297	0.00231161	0.00534649		0.686686	-1.97857	6.8933	0.00988411	0.0211772		0.320927	-1.97857
3020	ENSG00000163041	H3F3A	H3 histone family member 3A	protein coding		0.782346	7.16752	45.7854	6.32615e-10	1.30804e-08		0.407345	6.56385	29.4491	1.01577e-07	4.65104e-06		0.267483	6.56385	4.89497	0.0275195	0.192186		0.124487	6.56385	1.22101	0.26985	0.544038		0.0746735	6.56385	0.260555	0.610031	0.928438		0.857327	7.16471	35.5274	3.09159e-08	2.91048e-07		0.763008	7.16471	41.6869	2.99209e-09	7.21076e-08		0.0943195	7.16471
105375650	ENSG00000245080	AC068189.1	microRNA 3150b	antisense		0.782249	-1.02605	9.78578	0.00224207	0.00521065		0.255274	-1.44007	2.32078	0.128475	0.237009		-0.388539	-1.44007	1.92736	0.165848	0.464933		0.25328	-1.44007	1.05403	0.305223	0.574207		0.277588	-1.44007	0.782001	0.37708	0.893853		0.879851	-1.02784	7.91768	0.00580099	0.0120276		0.758848	-1.02784	8.73518	0.00381958	0.00932724		0.121002	-1.02784
409	ENSG00000141480	ARRB2	arrestin beta 2	protein coding		0.781957	10.0758	69.0325	2.52661e-13	3.69564e-11		0.330881	9.80825	19.4933	1.31215e-05	0.000231599		0.0942618	9.80825	0.603617	0.437677	0.725554		0.19348	9.80825	3.02285	0.0828959	0.333909		0.0917243	9.80825	0.399053	0.527952	0.915739		0.873314	10.069	59.7735	5.42861e-12	2.11743e-10		0.743335	10.069	62.2536	2.41493e-12	4.33507e-10		0.129979	10.069
239	ENSG00000108839	ALOX12	arachidonate 12-lipoxygenase, 12S type	protein coding		0.78194	3.91756	12.3282	0.00064491	0.00172176		0.280915	3.44435	3.56199	0.0598666	0.132956		0.162129	3.44435	0.449751	0.502854	0.769145		-0.277271	3.44435	1.46042	0.227603	0.503635		0.00829549	3.44435	0.000832354	0.976999	0.99635		1.11719	3.92515	16.8607	7.77448e-05	0.000265658		0.679384	3.92515	9.16602	0.00307407	0.00772103		0.43781	3.92515
374907	ENSG00000177191	B3GNT8	UDP-GlcNAc:betaGal beta-1,3-N-acetylglucosaminyltransferase 8	protein coding		0.781557	6.40971	33.7189	6.0579e-08	5.56053e-07		0.316941	6.08894	9.72013	0.00195916	0.0103681		0.0243223	6.08894	0.0218184	0.882648	0.957408		0.194314	6.08894	1.67038	0.19698	0.472184		0.113659	6.08894	0.337541	0.561591	0.920914		0.921272	6.40933	31.0477	1.81269e-07	1.33622e-06		0.743839	6.40933	29.4367	3.47592e-07	3.42754e-06		0.177433	6.40933
4035	ENSG00000123384	LRP1	LDL receptor related protein 1	protein coding		0.779304	7.07013	38.2949	1.0244e-08	1.2783e-07		0.326358	6.89194	15.4405	0.000100873	0.00109143		0.116149	6.89194	0.76986	0.380806	0.685069		0.266423	6.89194	4.76732	0.0296064	0.231728		0.284767	6.89194	3.28173	0.0708319	0.873721		0.853754	7.07454	30.3935	2.3566e-07	1.6694e-06		0.76533	7.07454	34.8248	4.06294e-08	5.9373e-07		0.0884245	7.07454
255061	ENSG00000176358	TAC4	tachykinin 4 (hemokinin)	protein coding		0.77859	-4.12886	10.7767	0.0507521	0.0813032		0.256491	-4.3651	1.48548	0.449187	0.587212		0.0484288	-4.3651	0.246218	0.784142	0.916951		0.194752	-4.3651	0.439332	0.659762	0.832839		-0.688055	-4.3651	3.74221	0.203288	0.877969		1.1468	-4.12683	13.1964	0.0317898	0.0539867		0.706709	-4.12683	9.37972	0.0701557	0.114406		0.440096	-4.12683
2015	ENSG00000174837	ADGRE1	adhesion G protein-coupled receptor E1	protein coding		0.778538	6.7111	14.8587	0.000194077	0.000604344		0.450653	6.52378	15.7139	8.77889e-05	0.000977309		0.113337	6.52378	0.374686	0.540821	0.794064		0.164541	6.52378	0.930142	0.33543	0.601509		0.350498	6.52378	2.64362	0.104782	0.873721		1.25878	6.71831	28.147	5.91384e-07	3.70424e-06		0.616868	6.71831	9.92623	0.00210101	0.00554978		0.641913	6.71831
23643	ENSG00000154589	LY96	lymphocyte antigen 96	protein coding		0.778364	3.81561	9.72977	0.00230749	0.00533929		0.59222	3.02934	14.5742	0.00015691	0.00155359		0.396209	3.02934	2.18058	0.140576	0.43574		0.531389	3.02934	5.46459	0.0199157	0.206344		-0.165306	3.02934	0.279035	0.597638	0.92579		1.27207	3.81774	18.4414	3.80193e-05	0.000141083		0.626143	3.81774	6.56455	0.011761	0.0245556		0.645925	3.81774
6993	ENSG00000146425	DYNLT1	dynein light chain Tctex-type 1	protein coding		0.778144	6.16964	31.3818	1.53801e-07	1.22459e-06		0.560482	5.84104	43.4627	1.42195e-10	1.78274e-08		0.250777	5.84104	3.19187	0.0747897	0.323537		0.541991	5.84104	18.991	1.68581e-05	0.00345853		0.10464	5.84104	0.392788	0.531208	0.915775		1.10494	6.17307	44.6887	9.96623e-10	1.61473e-08		0.692424	6.17307	26.0557	1.40226e-06	1.08746e-05		0.412513	6.17307
55715	ENSG00000125170	DOK4	docking protein 4	protein coding		0.77797	3.11579	18.5498	3.57095e-05	0.000137754		0.183394	2.69501	2.57292	0.109525	0.210405		-0.0776406	2.69501	0.174942	0.675989	0.867967		-0.278917	2.69501	2.52095	0.113161	0.37626		-0.0238511	2.69501	0.0115365	0.914521	0.985681		0.888147	3.08137	17.5517	5.67132e-05	0.000199977		0.689082	3.08137	15.1606	0.00016993	0.000643087		0.199065	3.08137
3693	ENSG00000082781	ITGB5	integrin subunit beta 5	protein coding		0.777806	4.36146	14.7324	0.000205894	0.000636624		0.259566	3.98217	3.36128	0.0675159	0.145683		0.228893	3.98217	1.02443	0.312104	0.629801		-0.129916	3.98217	0.367514	0.544719	0.759347		0.155332	3.98217	0.331961	0.564842	0.921741		0.963832	4.36468	15.0449	0.0001795	0.000556101		0.722197	4.36468	12.1407	0.000710312	0.00219628		0.241635	4.36468
136853	ENSG00000146700	SSC4D	scavenger receptor cysteine rich family member with 4 domains	protein coding		0.77708	-0.728633	24.0825	3.15981e-06	1.65887e-05		-0.0115839	-0.617971	0.00583541	0.939148	0.962796		-0.126757	-0.617971	0.278669	0.597878	0.827392		0.0466746	-0.617971	0.0452107	0.831729	0.925396		-0.0434175	-0.617971	0.0234366	0.878407	0.980874		1.06856	-0.723219	31.0441	1.81354e-07	1.33622e-06		0.707057	-0.723219	19.9471	1.93874e-05	0.000100414		0.361504	-0.723219
83463	ENSG00000213347	MXD3	MAX dimerization protein 3	protein coding		0.776854	5.66099	56.7237	1.3833e-11	6.50602e-10		0.287098	5.28675	13.8541	0.000226938	0.00208215		0.0312787	5.28675	0.062946	0.802032	0.925185		0.160958	5.28675	1.97411	0.160817	0.433519		-0.00554068	5.28675	0.00135583	0.970646	0.994867		0.984291	5.65494	65.8815	7.54598e-13	4.33469e-11		0.704888	5.65494	48.9786	2.14392e-10	9.93183e-09		0.279404	5.65494
9033	ENSG00000107593	PKD2L1	polycystin 2 like 1, transient receptor potential cation channel	protein coding		0.776605	-2.15436	6.05694	0.0153783	0.0284262		0.164468	-1.8052	0.435491	0.509701	0.641561		0.238353	-1.8052	0.407064	0.523842	0.782741		0.0152172	-1.8052	0.001503	0.969095	0.989899		-1.02127	-1.8052	3.51563	0.061549	0.873721		1.01063	-2.14864	6.70712	0.0109026	0.0210677		0.73813	-2.14864	5.25855	0.023741	0.0449468		0.272504	-2.14864
84649	ENSG00000062282	DGAT2	diacylglycerol O-acyltransferase 2	protein coding		0.775828	8.36759	32.0263	1.18618e-07	9.83112e-07		0.409901	7.91555	12.9483	0.000361851	0.00292536		0.000299921	7.91555	2.62523e-06	0.998708	0.999838		0.0188744	7.91555	0.0119433	0.913033	0.965907		0.134537	7.91555	0.370913	0.542865	0.91788		0.897817	8.35902	29.3746	3.56173e-07	2.38713e-06		0.726395	8.35902	27.4254	7.92503e-07	6.79083e-06		0.171423	8.35902
5720	ENSG00000092010	PSME1	proteasome activator subunit 1	protein coding		0.775458	9.26762	69.8531	1.95455e-13	3.08761e-11		0.441116	9.07365	42.1024	2.65914e-10	3.13481e-08		0.28065	9.07365	6.55226	0.010855	0.114965		0.293322	9.07365	8.52385	0.00371065	0.107554		-0.0282185	9.07365	0.0443791	0.833261	0.974077		0.937539	9.26901	68.4468	3.36487e-13	2.24993e-11		0.734554	9.26901	62.0216	2.60373e-12	4.5984e-10		0.202984	9.26901
3717	ENSG00000096968	JAK2	Janus kinase 2	protein coding		0.774987	5.91314	19.5557	2.27919e-05	9.28426e-05		0.214125	4.98377	3.43458	0.0646075	0.141026		0.488277	4.98377	7.58495	0.00616403	0.0850272		0.120432	4.98377	0.498136	0.480746	0.714276		0.0120324	4.98377	0.0029198	0.956935	0.992847		1.25074	5.92184	37.7081	1.34264e-08	1.45173e-07		0.659861	5.92184	15.7783	0.000127674	0.000504596		0.590878	5.92184
60672	ENSG00000116691	MIIP	migration and invasion inhibitory protein	protein coding		0.774541	6.44915	63.8042	1.33486e-12	1.19134e-10		0.459272	6.42228	41.1441	4.13876e-10	4.47808e-08		0.125273	6.42228	1.14903	0.284421	0.602858		0.273724	6.42228	6.65131	0.0102775	0.163828		0.112801	6.42228	0.656733	0.418215	0.900336		1.03866	6.44845	85.2783	2.22509e-15	4.88191e-13		0.691792	6.44845	55.376	2.35406e-11	2.10247e-09		0.346865	6.44845
8974	ENSG00000072682	P4HA2	prolyl 4-hydroxylase subunit alpha 2	protein coding		0.773064	-0.394428	30.6583	2.05648e-07	1.58042e-06		0.268969	-0.766418	4.47699	0.0349937	0.0889774		-0.151247	-0.766418	0.540742	0.462572	0.741613		0.0829136	-0.766418	0.192919	0.660744	0.833408		-0.0394195	-0.766418	0.025334	0.873621	0.979668		1.00828	-0.386567	36.5182	2.10826e-08	2.09724e-07		0.721275	-0.386567	26.7346	1.05549e-06	8.62575e-06		0.287008	-0.386567
875	ENSG00000160200	CBS	cystathionine-beta-synthase	protein coding		0.771853	-1.29023	3.78687	0.0541651	0.0861677		1.06722	-2.32383	16.732	5.24198e-05	0.000669129		-0.135229	-2.32383	0.0838695	0.772276	0.910862		-0.0504371	-2.32383	0.0142992	0.904878	0.962195		1.54677	-2.32383	10.9522	0.00102279	0.490834		0.802097	-1.2997	2.66125	0.105685	0.153673		0.740956	-1.2997	3.30688	0.0717163	0.116614		0.0611411	-1.2997
100419170	ENSG00000250771	AC106865.1	toll like receptor 2 pseudogene	transcribed unprocessed pseudogene		0.77185	0.257286	6.57327	0.0116787	0.0222947		0.451628	-0.493079	7.36667	0.00694224	0.0266245		0.396067	-0.493079	2.31409	0.129025	0.415113		0.280912	-0.493079	1.28113	0.258392	0.533742		0.662678	-0.493079	4.70521	0.0306809	0.873721		0.983844	0.266792	6.93929	0.00964997	0.0188804		0.722796	0.266792	5.49714	0.0208453	0.0401822		0.261049	0.266792
171558	ENSG00000171611	PTCRA	pre T-cell antigen receptor alpha	protein coding		0.771033	3.64171	15.1948	0.000165865	0.000527302		0.513154	3.587	14.5762	0.000156745	0.00155359		0.326969	3.587	2.21949	0.137094	0.430665		0.0869973	3.587	0.183376	0.668727	0.837871		0.0263862	3.587	0.00999377	0.920421	0.986411		1.08625	3.64612	20.1779	1.75449e-05	7.15982e-05		0.676487	3.64612	11.5804	0.000931404	0.00276776		0.409764	3.64612
54930	ENSG00000092036	HAUS4	HAUS augmin like complex subunit 4	protein coding		0.770805	4.88632	43.0849	1.69775e-09	2.89002e-08		0.3996	4.28977	20.8369	6.73165e-06	0.000141222		0.205484	4.28977	2.17181	0.141375	0.43612		0.0607406	4.28977	0.210626	0.646536	0.824865		0.1348	4.28977	0.62994	0.427865	0.903074		1.00217	4.88778	50.5296	1.2443e-10	2.88011e-09		0.712243	4.88778	37.3918	1.50775e-08	2.65957e-07		0.289925	4.88778
10673	ENSG00000102524	TNFSF13B	TNF superfamily member 13b	protein coding		0.770745	7.16114	25.1733	1.98974e-06	1.1091e-05		0.765958	6.24067	40.2318	6.31366e-10	6.35267e-08		0.75546	6.24067	16.0305	7.47572e-05	0.00690608		0.463537	6.24067	6.67414	0.0101489	0.162713		0.162816	6.24067	0.4673	0.494642	0.911572		0.953617	7.16301	25.367	1.87413e-06	1.00426e-05		0.72512	7.16301	21.5257	9.70658e-06	5.56367e-05		0.228497	7.16301
1030	ENSG00000147883	CDKN2B	cyclin dependent kinase inhibitor 2B	protein coding		0.770472	1.85	25.4469	1.77028e-06	1.00305e-05		0.139395	1.42071	2.30587	0.129704	0.238895		0.136806	1.42071	0.929418	0.335618	0.648691		-0.218398	1.42071	2.51438	0.113631	0.376711		0.135823	1.42071	0.621338	0.431034	0.903331		1.03994	1.85792	32.7315	9.25084e-08	7.48645e-07		0.707055	1.85792	21.5741	9.49128e-06	5.47204e-05		0.332887	1.85792
152007	ENSG00000122694	GLIPR2	GLI pathogenesis related 2	protein coding		0.770354	8.85691	70.0006	1.86666e-13	3.07162e-11		0.492757	8.41785	49.893	7.61302e-12	1.48473e-09		0.266023	8.41785	5.56501	0.0188202	0.156392		0.164597	8.41785	2.47	0.116857	0.380432		0.22388	8.41785	2.77203	0.0967354	0.873721		0.973402	8.85534	79.1537	1.30998e-14	1.79996e-12		0.709626	8.85534	61.7371	2.8558e-12	4.65245e-10		0.263776	8.85534
100996720	ENSG00000281741	AC241377.3	uncharacterized LOC100996720	TEC		0.770062	-0.789973	2.52809	0.114665	0.165724		0.0638628	-1.47135	0.0401237	0.841344	0.899297		-0.306706	-1.47135	0.3114	0.577145	0.816365		0.225272	-1.47135	0.245607	0.620467	0.809508		0.0565075	-1.47135	0.00857558	0.926266	0.988138		1.2198	-0.776524	4.08609	0.0456751	0.0740502		0.67875	-0.776524	1.92954	0.167626	0.23929		0.541049	-0.776524
348013	ENSG00000184497	TMEM255B	transmembrane protein 255B	protein coding		0.769914	0.954896	29.8521	2.85212e-07	2.0985e-06		0.314289	0.669312	10.9919	0.00100171	0.00621432		0.183129	0.669312	1.50119	0.221235	0.537173		-0.17428	0.669312	1.42416	0.233453	0.510078		0.0391209	0.669312	0.0451989	0.831751	0.973732		1.25265	0.959448	63.7581	1.48619e-12	7.45312e-11		0.625314	0.959448	23.6568	3.86443e-06	2.53831e-05		0.627333	0.959448
10529	ENSG00000078114	NEBL	nebulette	protein coding		0.769154	2.47798	2.47818	0.118267	0.170074		0.0775761	2.13117	0.0565219	0.812206	0.879343		0.776231	2.13117	2.69571	0.101433	0.373967		0.378139	2.13117	0.685344	0.408264	0.659826		-0.669264	2.13117	1.03219	0.31028	0.888136		0.960842	2.46626	2.50202	0.116583	0.167135		0.702216	2.46626	1.97917	0.162307	0.232728		0.258626	2.46626
7538	ENSG00000128016	ZFP36	ZFP36 ring finger protein	protein coding		0.768528	9.30306	55.9044	1.82506e-11	8.07623e-10		0.274856	8.91706	21.2687	5.43663e-06	0.000119116		0.180948	8.91706	3.62106	0.057796	0.28432		0.253472	8.91706	8.3817	0.0040055	0.110042		-0.00958364	8.91706	0.00682627	0.934196	0.989239		1.00078	9.301	67.9552	3.92448e-13	2.57241e-11		0.697646	9.301	48.2459	2.77772e-10	1.18915e-08		0.303137	9.301
54795	ENSG00000130529	TRPM4	transient receptor potential cation channel subfamily M member 4	protein coding		0.768456	1.57518	13.3867	0.000388001	0.00110377		0.47155	1.27979	12.3234	0.000500118	0.00368714		0.570871	1.27979	7.57093	0.0062112	0.0853262		0.21192	1.27979	1.13294	0.287815	0.558209		0.471137	1.27979	3.53912	0.0606893	0.873721		1.17057	1.56882	21.1356	1.14935e-05	4.94047e-05		0.63079	1.56882	9.24467	0.0029526	0.00745559		0.539777	1.56882
283521	ENSG00000281106	LINC00282	long intergenic non-protein coding RNA 282	protein coding		0.76842	3.63092	22.7505	5.60715e-06	2.73299e-05		0.107008	3.20561	1.38684	0.239665	0.373998		-0.209462	3.20561	2.01526	0.156532	0.454212		0.099958	3.20561	0.55302	0.457538	0.697321		-0.396982	3.20561	4.77225	0.0295227	0.873721		0.935545	3.61309	23.3829	4.35138e-06	2.1092e-05		0.690663	3.61309	18.4196	3.83412e-05	0.000178771		0.244882	3.61309
3433	ENSG00000119922	IFIT2	interferon induced protein with tetratricopeptide repeats 2	protein coding		0.767614	8.86178	13.0886	0.000447613	0.00125039		0.768448	8.03689	18.0499	2.70017e-05	0.000400889		1.27565	8.03689	22.0362	3.72235e-06	0.00104322		0.816844	8.03689	9.78909	0.00188879	0.0761155		0.278202	8.03689	0.618431	0.432113	0.903331		0.859928	8.86861	10.8553	0.00132699	0.00327078		0.750305	8.86861	11.8504	0.000816912	0.00247645		0.109623	8.86861
9086	ENSG00000198692	EIF1AY	eukaryotic translation initiation factor 1A, Y-linked	protein coding		0.767573	2.32362	9.1505	0.00308447	0.00691434		0.492828	2.38011	11.4768	0.000777388	0.00514686		-0.0680863	2.38011	0.0851755	0.77056	0.910253		0.0887567	2.38011	0.162058	0.687492	0.848992		0.291298	2.38011	0.789909	0.374682	0.893322		0.608768	2.34386	5.06004	0.0264754	0.0458939		0.87641	2.34386	11.1094	0.00117089	0.00336906		-0.267642	2.34386
285848	ENSG00000180316	PNPLA1	patatin like phospholipase domain containing 1	protein coding		0.767534	2.75946	24.4287	2.72603e-06	1.46274e-05		0.0350508	2.18015	0.138625	0.709856	0.8054		0.0736812	2.18015	0.248985	0.618075	0.837945		0.260212	2.18015	3.65461	0.056654	0.289914		0.171534	2.18015	0.941879	0.332403	0.890984		0.9979	2.75911	28.4325	5.23411e-07	3.34615e-06		0.699849	2.75911	20.1042	1.80864e-05	9.46064e-05		0.298051	2.75911
8754	ENSG00000168615	ADAM9	ADAM metallopeptidase domain 9	protein coding		0.76739	3.89878	36.9288	1.73007e-08	1.94796e-07		0.207114	3.03976	4.62903	0.0320549	0.0834908		0.531123	3.03976	13.2202	0.000314479	0.0162347		-0.0138804	3.03976	0.00934187	0.923052	0.971297		0.240043	3.03976	1.76716	0.184519	0.877969		1.05286	3.9044	49.5327	1.76411e-10	3.80186e-09		0.697454	3.9044	31.5651	1.47178e-07	1.67264e-06		0.355401	3.9044
578	ENSG00000030110	BAK1	BCL2 antagonist/killer 1	protein coding		0.767214	6.31502	40.2468	4.8885e-09	6.89496e-08		0.345277	6.18704	28.6667	1.47877e-07	6.31357e-06		0.229361	6.18704	4.8762	0.0278165	0.193065		0.330941	6.18704	12.2214	0.000527332	0.0360617		0.078311	6.18704	0.392484	0.531367	0.915775		1.07213	6.31791	55.8588	1.99988e-11	6.2435e-10		0.685975	6.31791	34.281	5.02481e-08	7.03073e-07		0.386156	6.31791
4239	ENSG00000166482	MFAP4	microfibrillar associated protein 4	protein coding		0.76596	-2.79479	8.84637	0.00359752	0.00790599		0.163688	-2.88494	0.645339	0.422278	0.562361		0.261194	-2.88494	0.704226	0.401886	0.700213		0.044983	-2.88494	0.0217909	0.882722	0.951673		0.604518	-2.88494	2.88358	0.0902925	0.873721		0.800185	-2.79213	6.10434	0.0150204	0.0279149		0.767083	-2.79213	8.33981	0.00467151	0.0110719		0.0331017	-2.79213
4504	ENSG00000087250	MT3	metallothionein 3	protein coding		0.765808	-2.48309	4.47443	0.0366232	0.0610593		-0.0394628	-2.26918	0.0276493	0.868023	0.918		0.395832	-2.26918	1.10351	0.294157	0.612488		0.220665	-2.26918	0.449237	0.503099	0.729392		-0.313993	-2.26918	0.508286	0.476313	0.908693		0.283198	-2.47474	0.350324	0.555145	0.629188		0.895875	-2.47474	6.06587	0.0153331	0.0308831		-0.612676	-2.47474
64135	ENSG00000115267	IFIH1	interferon induced with helicase C domain 1	protein coding		0.765721	6.12057	20.58	1.44726e-05	6.24657e-05		0.482832	5.4369	15.5694	9.44765e-05	0.00103355		0.881143	5.4369	22.6077	2.80964e-06	0.000912358		0.49543	5.4369	7.72307	0.00571836	0.127769		0.164938	5.4369	0.483008	0.487481	0.910683		0.970048	6.12648	21.8969	8.26617e-06	3.68872e-05		0.716527	6.12648	17.5158	5.76769e-05	0.000255359		0.253521	6.12648
[truncated: 14,868 more rows]
[truncated: 3 more columns]
