# Supplementary material for: Neutrophil degranulation, NETosis and platelet degranulation pathway genes are co-induced in whole blood up to six months before tuberculosis diagnosis
Source: PLoS One. 2022 Dec 1;17(12):e0278295. doi: 10.1371/journal.pone.0278295 (PMC9714760; doi:10.1371/journal.pone.0278295)
Supplement: S5 Table — The analyses were performed using the topGO and kegga function from the edgeR R Bioconductor packages. The statistical metrics presented are as for S2 and S3 Tables respectively. (XLSX) [file pone.0278295.s005.xlsx]

## Sheet: go
				TB (Catalysis; 9,205 DE genes)									Six months before (5,131 DE genes)									Twelve months before (742 DE genes)									Eighteen months before (278 DE genes )									TB high PET-score vs control (9,211 DE genes)									TB low PET-score vs control (8,496 DE genes)
							Classic			W1 algorithm						Classic			W1 algorithm						Classic			W1 algorithm						Classic			W1 algorithm						Classic			W1 algorithm
GO ID	GO PROCESS NAME	Total annotated		N Up	% Up	Expected	Pvalue	Rank		Pvalue	Rank		N Up	% Up	Expected	Pvalue	Rank		Pvalue	Rank		N Up	% Up	Expected	Pvalue	Rank		Pvalue	Rank		N Up	% Up	Expected	Pvalue	Rank		Pvalue	Rank		N Up	% Up	Expected	Pvalue	Rank		Pvalue	Rank		N Up
GO:0043312	neutrophil degranulation	464		305	65.7328	130.26	< 1e-30	11		< 1e-30	1		222	47.8448	88.31	< 1e-30	19		< 1e-30	1		24	5.17241	15.23	0.01882	652		0.01882	153		15	3.23276	7.9	0.0132	409		0.0132	87		310	66.8103	132.09	< 1e-30	8		< 1e-30	1		297
GO:0098657	import into cell	671		304	45.3055	188.37	1.1e-22	52		1.7e-25	2		193	28.763	127.71	2.4e-10	144		4.2e-09	12		37	5.51416	22.02	0.00137	311		0.002	59		21	3.12966	11.43	0.00524	289		0.00236	37		291	43.3681	191.02	1.9e-17	63		6.2e-20	2		299
GO:0051704	multi-organism process	1842		668	36.2649	517.1	8e-17	74		5e-17	3		501	27.1987	350.58	1.1e-20	61		1e-16	3		131	7.11183	60.45	3.6e-19	18		7.4e-14	3		73	3.96308	31.37	6.7e-13	30		1.8e-06	8		681	36.9707	524.37	7.6e-18	59		3e-15	3		651
GO:0060337	type I interferon signaling pathway	71		51	71.831	19.93	2.2e-14	95		1.8e-14	4		51	71.831	13.51	4.6e-22	54		7.2e-22	2		24	33.8028	2.33	1.6e-18	19		6.6e-17	2		24	33.8028	1.21	2.6e-25	6		1e-25	1		47	66.1972	20.21	4.2e-11	123		2.7e-11	4		50
GO:0051607	defense response to virus	192		100	52.0833	53.9	1.4e-12	113		2.3e-11	5		87	45.3125	36.54	5.5e-17	73		3.3e-13	6		46	23.9583	6.3	3.6e-27	11		1.3e-17	1		29	15.1042	3.27	1.4e-19	14		3.8e-19	2		94	48.9583	54.66	1.2e-09	147		3.8e-08	12		100
GO:0060333	interferon-gamma-mediated signaling pathway	81		57	70.3704	22.74	2.9e-15	83		4.3e-11	6		51	62.963	15.42	3.8e-18	67		4.6e-16	4		22	27.1605	2.66	8.2e-15	31		1.1e-13	4		13	16.0494	1.38	9.6e-10	38		3.2e-08	6		54	66.6667	23.06	9.6e-13	101		2.1e-09	7		54
GO:0002576	platelet degranulation	105		60	57.1429	29.48	3.6e-10	150		3.6e-10	7		45	42.8571	19.98	1.6e-08	195		1.6e-08	15		8	7.61905	3.45	0.02208	712		0.02208	178		3	2.85714	1.79	0.2654	1815		0.2654	778		57	54.2857	29.89	2.3e-08	189		2.3e-08	9		59
[truncated: 13 more columns]

## Sheet: kegg
			TB high PET-score vs TB low PET-score (2,144 DE genes )
			Up				Down
KEGG ID	Pathway Name	Total annotated	N Up	% Up	P Up		N Down	% Down	P Down
hsa04613	Neutrophil extracellular trap formation	142	34	23.9437	5.79392e-12		3	2.11268	0.998357
hsa05152	Tuberculosis	144	19	13.1944	0.00178488		5	3.47222	0.982427

## Sheet: Sheet2
			TB high PET-score vs TB low PET-score (2,144 DE genes )
						Classic			W1 algorithm
GO ID	GO PROCESS NAME	Total annotated	N Up	% Up	Expected	Pvalue	Rank		Pvalue	Rank
GO:0043312	neutrophil degranulation	464	86	18.5345	30.85	1.1e-18	20		1.2e-18	1
GO:0002576	platelet degranulation	105	21	20	6.98	4.5e-06	83		4.5e-06	8
hsa04613	Neutrophil extracellular trap formation	142	34	23.9437					5.79392e-12	2
hsa05152	Tuberculosis	144	19	13.1944					0.00178488	20

## Sheet: Sheet4
			TB high PET-score vs TB low PET-score (2,144 DE genes )
					W1 algorithm
PATHWAY ID	PATHWAY NAME	Total annotated	N Up	% Up	Pvalue_w1	Rank
GO:0043312	neutrophil degranulation	464	86	18.5345	1.2e-18	1
GO:0002576	platelet degranulation	105	21	20	4.5e-06	8
KEGG: hsa04613	Neutrophil extracellular trap formation	142	34	23.9437	5.79392e-12	2
KEGG: hsa05152	Tuberculosis	144	19	13.1944	0.00178488	20
